# Supplementary material for: eIF2B-capturing viral protein NSs suppresses the integrated stress response
Source: Nat Commun. 2021 Dec 7;12:7102. doi: 10.1038/s41467-021-27337-x (PMC8651795; doi:10.1038/s41467-021-27337-x)
Supplement: Supplementary file 3 — Source Data [file 41467_2021_27337_MOESM3_ESM.xlsx]

## Sheet: Figure 2
	Fig. 2a
	NSs-WT					NSs-c1-Ala-mut					NSs-c2-Ala-mut					NSs-c1+2-Ala-mut
	Dose (eIF2B)	Response (Average)	Std. Dev.	n		Dose (eIF2B)	Response (mean)	Std. Dev.	n		Dose (eIF2B)	Response (mean)	Std. Dev.	n		Dose (eIF2B)	Response (mean)	Std. Dev.	n
	3.4e-06	944.135	0.32725	3		3.4e-06	940.191	0.58809	3		3.4e-06	943.589	0.37064	3		3.4e-06	936.95	1.30532	3
	1.7e-06	943.821	0.59491	3		1.7e-06	939.122	0.30448	3		1.7e-06	943.091	0.22654	3		1.7e-06	936.446	1.51948	3
	8.5e-07	943.141	0.11415	3		8.5e-07	939.059	0.80752	3		8.5e-07	941.892	0.42219	3		8.5e-07	935.736	0.84891	3
	4.25e-07	943.009	0.22501	3		4.25e-07	937.798	0.41641	3		4.25e-07	941.576	0.26025	3		4.25e-07	935.819	0.54644	3
	2.125e-07	942.65	0.51648	3		2.125e-07	938.251	0.97715	3		2.125e-07	940.975	0.14305	3		2.125e-07	936.366	0.6932	3
	1.0625e-07	942.195	0.3444	3		1.0625e-07	938.55	0.23652	3		1.0625e-07	939.752	0.05893	3		1.0625e-07	935.472	1.08393	3
	5.3125e-08	940.711	0.3246	3		5.3125e-08	938.314	0.11014	3		5.3125e-08	937.901	0.20017	3		5.3125e-08	935.729	0.63195	3
	2.65625e-08	938.613	0.1655	3		2.65625e-08	937.715	0.30416	3		2.65625e-08	937.475	0.67815	3		2.65625e-08	935.85	0.27	3
	1.32813e-08	937.302	0.25781	3		1.32813e-08	937.495	1.01182	3		1.32813e-08	936.872	0.54089	3		1.32813e-08	935.969	1.73169	3
	6.64063e-09	936.645	0.20294	3		6.64063e-09	937.524	0.77097	3		6.64063e-09	935.926	0.31985	3		6.64063e-09	936.071	0.92412	3
	3.32031e-09	936.543	0.1061	3		3.32031e-09	937.606	0.63493	3		3.32031e-09	936.553	0.14619	3		3.32031e-09	935.865	0.82992	3
	1.66016e-09	936.166	0.01923	3		1.66016e-09	937.922	0.6275	3		1.66016e-09	936.138	0.28426	3		1.66016e-09	935.36	0.78466	3
	8.30078e-10	935.982	0.58237	3		8.30078e-10	938.24	0.45829	3		8.30078e-10	936.125	0.4551	3		8.30078e-10	935.632	0.41242	3
	4.15039e-10	936.001	0.24429	3		4.15039e-10	938.326	0.71614	3		4.15039e-10	936.572	0.28122	3		4.15039e-10	935.612	0.6913	3
	2.0752e-10	936.069	0.14005	3		2.0752e-10	938.265	0.37356	3		2.0752e-10	936.212	0.21111	3		2.0752e-10	935.629	0.82485	3
	1.0376e-10	936.02	0.08765	3		1.0376e-10	937.957	0.47832	3		1.0376e-10	935.966	0.18813	3		1.0376e-10	935.086	0.33913	3
	Fig. 2c
	No eIF2B	Fluorescence								eIF2B	Fluorescence								eIF2B, eIF2(aP)	Fluorescence								eIF2B, eIF2(aP), NSs 2.5 nM	Fluorescence								eIF2B, eIF2(aP), NSs 5 nM	Fluorescence								eIF2B, eIF2(aP), NSs 10 nM	Fluorescence
	Time	#1	#2	#3	#4	#5	Relative Fluorescence (mean)	Std. Dev.		Time	#1	#2	#3	#4	#5	Relative Fluorescence (mean)	Std. Dev.		Time	#1	#2	#3	#4	#5	Relative Fluorescence (mean)	Std. Dev.		Time	#1	#2	#3	#4	#5	Relative Fluorescence (mean)	Std. Dev.		Time	#1	#2	#3	#4	#5	Relative Fluorescence (mean)	Std. Dev.		Time	#1	#2	#3
	0	72788	75461	75185	75650	75295	1	0.0157629		0	70565	69416	69584	68851	68603	1	0.0109917		0	75049	74455	75344	76319	73261	1	0.0151024		0	66068	67797	66763	66890	67126	1	0.00933867		0	75697	75212	78782	74941	77094	1	0.0208906		0	72997	74993	75064
	20	73028	76407	73256	76228	76767	1.00349	0.0244865		20	67872	67664	67547	66200	66308	0.967068	0.0115031		20	75236	74821	75372	76291	73553	1.00226	0.0133064		20	65363	67933	67537	67083	67670	1.00281	0.0153571		20	76147	76178	79351	75589	77409	1.00772	0.0197211		20	72719	74413	74015
	40	72125	76276	73333	76364	77975	1.00452	0.032132		40	66160	65840	66787	65102	64516	0.94636	0.0128276		40	75022	74950	76151	76092	74436	1.00594	0.0101109		40	66572	68526	67287	66945	67377	1.00616	0.0109709		40	76342	76552	78863	76842	77422	1.01125	0.0132595		40	71508	73918	74866
	60	73062	76306	75002	77083	78200	1.01409	0.026468		60	64745	63890	64793	63276	62896	0.920987	0.0122831		60	75590	74347	75704	76841	74314	1.00632	0.0141399		60	65210	67673	67776	66481	66878	0.998129	0.0155823		60	77382	75909	78942	76284	77061	1.01009	0.0154388		60	71283	73186	74601
	80	74161	77041	74979	76447	77228	1.01463	0.0179328		80	62559	61350	62503	60699	59621	0.883905	0.0179445		80	74774	74817	76926	76468	74452	1.00804	0.0150215		80	65788	66852	67263	66792	67361	0.998243	0.00931697		80	76285	75939	79579	77019	77316	1.01156	0.0186731		80	71157	73263	73729
	100	73905	76757	74914	76158	77611	1.01326	0.0196692		100	60888	61156	60372	58808	58283	0.863085	0.018485		100	75304	74756	76452	75530	74625	1.00598	0.0097354		100	64919	66940	66704	66700	66656	0.991857	0.0123471		100	76634	74931	78678	77266	76086	1.0049	0.0182225		100	71070	73489	73709
	120	74066	76672	75536	76313	77909	1.01634	0.0190055		120	59431	59270	59089	57809	56279	0.841101	0.0192496		120	75264	74852	76011	74673	73874	1.00066	0.0104877		120	64589	66515	66850	65695	66153	0.985531	0.0131263		120	75246	75171	78464	76691	75592	0.998528	0.0181733		120	70974	72111	72403
	140	74622	76684	75177	77094	77997	1.01922	0.0185701		140	57012	57550	57692	55396	55849	0.816955	0.0148143		140	73926	73625	75556	74724	73183	0.990882	0.0125859		140	65836	66605	65864	66280	65705	0.986989	0.00559061		140	76775	74531	78155	77001	76437	1.00307	0.0172217		140	69810	72610	72421
	160	74045	76563	74713	76528	77774	1.01401	0.0202466		160	56150	54887	55648	55134	53189	0.792487	0.016194		160	74619	74047	74885	73924	74083	0.992335	0.00556942		160	64107	66450	66303	66230	65774	0.982728	0.0144159		160	74651	74426	78100	76308	75725	0.993409	0.0193761		160	68651	71825	71771
	180	74135	77245	74905	77521	78990	1.02248	0.0266418		180	55293	54525	55260	53343	52840	0.781689	0.0160999		180	73463	73259	74615	73039	73455	0.982381	0.00816464		180	63904	66102	66120	65597	65013	0.976369	0.0138234		180	74738	73497	78392	76064	74909	0.989191	0.0241715		180	69220	71673	72598
	200	74963	77576	75613	76559	78348	1.02319	0.0184854		200	53039	53932	53823	52989	51419	0.764229	0.0144785		200	73280	73547	74854	73499	73240	0.983954	0.00891365		200	64891	65143	66304	64558	65192	0.974433	0.00982103		200	73700	74086	76855	75641	74531	0.98189	0.0168128		200	69424	70782	71966
	220	74126	77002	75700	77530	78433	1.02247	0.0224558		220	52258	52469	52085	51365	50254	0.744717	0.0129939		220	72924	73081	74302	73550	73268	0.980496	0.00724904		220	64672	65178	65813	64683	64930	0.972006	0.00704932		220	73420	73386	77227	74372	75546	0.979632	0.0212555		220	68320	71223	71649
	240	75548	76618	75176	76914	78562	1.02254	0.0177635		240	50372	50776	52101	50203	49522	0.728992	0.013774		240	73225	73514	73854	72622	72955	0.977945	0.00638771		240	64224	65526	65121	63962	65375	0.968815	0.0105283		240	72628	71751	76246	74621	74382	0.968307	0.0231445		240	68643	69889	71172
	260	74271	76877	76198	76572	78403	1.02121	0.019834		260	50258	50400	50357	49291	48211	0.716148	0.013702		260	73193	72498	72148	72930	72797	0.97099	0.00538303		260	63587	64951	64515	63952	64505	0.960752	0.00798171		260	72274	71238	75169	74335	72891	0.958559	0.020675		260	67987	70751	69653
	280	74626	76978	75859	77140	78244	1.02262	0.0183829		280	49609	49893	49717	48496	46905	0.704918	0.0180775		280	72852	71927	72585	71939	72382	0.965967	0.00540478		280	63512	64514	65500	64677	64293	0.963699	0.0106977		280	71362	71366	75399	73176	72808	0.953854	0.021739		280	68225	70968	70107
	300	73848	76609	75612	76837	77498	1.01609	0.0189634		300	48323	48238	48901	47407	46728	0.690443	0.0122893		300	71926	71084	72565	71718	71801	0.959047	0.00706206		300	63088	64826	63516	63570	63653	0.952215	0.00971383		300	72617	70587	74853	73426	73099	0.955088	0.0202488		300	67613	69607	69920
	320	74542	76263	74942	77326	77745	1.0172	0.0188683		320	47884	47516	47782	47236	45955	0.681153	0.0112301		320	71989	70705	72128	71401	70929	0.95386	0.0083851		320	63734	64300	63947	64094	63800	0.955867	0.00341756		320	71105	70642	75082	72570	72876	0.949045	0.0228764		320	67175	69256	70276
	340	75139	76393	75488	77064	77525	1.01931	0.0135178		340	46720	46688	47046	46060	44443	0.665546	0.0149919		340	71615	70224	71758	71095	70963	0.949862	0.00812152		340	62407	64185	62667	63167	63624	0.944436	0.0107315		340	69771	70399	74991	71843	72059	0.94063	0.0264658		340	67191	69695	69316
	360	74612	77108	75927	76556	77531	1.01965	0.0152441		360	45774	46114	46629	45397	44459	0.658099	0.0117686		360	70678	70843	71702	70069	70195	0.944072	0.00864927		360	62167	63485	62960	62826	63115	0.939963	0.00722087		360	70986	69228	74842	73112	71258	0.941581	0.0281771		360	66669	69035	68747
	380	75002	76941	75167	75532	78085	1.01696	0.0177129		380	45596	45616	45083	44963	43462	0.647573	0.0126694		380	70397	70059	69688	70524	69685	0.935702	0.00520329		380	61493	63249	62752	62501	62398	0.933508	0.0095865		380	69900	70288	73342	71057	71572	0.933023	0.0176509		380	66814	68300	67999
	400	74273	76237	75626	76566	77837	1.01645	0.0174331		400	44856	44385	44665	44423	42534	0.636458	0.0134823		400	69560	69212	71213	69632	68995	0.931052	0.0116531		400	61557	62629	62373	62182	62479	0.930003	0.00623206		400	69906	68644	73071	71161	71854	0.929033	0.0224642		400	65461	67677	68169
	420	73733	76624	76652	77215	77544	1.01974	0.0202422		420	43517	43898	44800	44053	42177	0.62949	0.0139066		420	69830	68444	69917	69065	70260	0.928125	0.00982359		420	61074	61997	62214	61840	61396	0.921938	0.00691269		420	68713	67514	73287	70044	69659	0.914837	0.0282729		420	64484	68344	67100
	440	73802	76114	75551	76870	78021	1.01597	0.0209701		440	43277	43125	43862	43123	41222	0.618436	0.0143746		440	69210	69171	69442	69462	68490	0.923475	0.00526636		440	60876	61570	62659	61585	61595	0.921233	0.0095395		440	69401	67932	71955	70309	70149	0.916223	0.0191638		440	65244	67572	66796
	460	73995	75532	75038	76482	77548	1.01126	0.0181633		460	42779	42546	43163	42086	40008	0.606831	0.017888		460	69271	67672	69629	69264	69433	0.922124	0.0105049		460	60392	62306	61851	61684	61420	0.919344	0.0106599		460	68694	67692	72393	69436	69860	0.911845	0.0230207		460	64940	67587	66857
	480	73965	76718	75435	76313	77312	1.01433	0.0173904		480	42205	42138	42688	41972	40634	0.604108	0.011102		480	68745	67802	68882	68903	68704	0.91616	0.00611841		480	60106	61762	60871	61212	61675	0.913287	0.0100749		480	68538	67103	71425	70241	69002	0.907219	0.0216124		480	64278	66892	66621
	500	73199	76904	74898	76597	77372	1.01226	0.0230394		500	41248	41631	42411	41825	40714	0.598898	0.00914782		500	68791	68405	68437	68677	68404	0.9153	0.00239866		500	59744	60620	60572	60418	60475	0.901941	0.00532683		500	68088	67182	71095	69268	69041	0.902936	0.0191816		500	63714	66173	66239
	520	74077	76441	75105	75827	77221	1.01146	0.0161664		520	41298	41319	41309	41192	39690	0.590192	0.0102686		520	67990	68090	68411	68104	67342	0.907883	0.00525781		520	59354	60558	59802	60793	60278	0.898821	0.00868256		520	68505	67150	70593	68775	68448	0.899784	0.016166		520	63451	66028	65570
	540	74320	75602	74556	76144	77680	1.01048	0.0180823		540	40725	40740	41895	40569	39241	0.585472	0.013582		540	67514	66794	68295	67090	68201	0.902427	0.00885561		540	59267	60665	59905	60378	60247	0.897856	0.00801046		540	66599	65537	70196	68002	68326	0.887181	0.0232462		540	63228	65018	65432
	560	72909	76788	75479	76941	76995	1.01264	0.0232903		560	40761	40534	40979	39892	39527	0.581216	0.00877869		560	66932	66000	67171	67512	68371	0.897331	0.0115284		560	58800	60221	59732	60214	59778	0.892725	0.00865026		560	66674	65071	69810	68099	67661	0.883657	0.0229655		560	62428	64956	65429
	580	73326	76379	75210	76336	76777	1.00975	0.0187178		580	39756	39687	41013	39328	38399	0.571101	0.0135511		580	67290	65623	66701	67219	67129	0.891926	0.00924869		580	59148	60236	60402	59869	59113	0.892794	0.00897585		580	66619	64599	70003	67385	67852	0.881412	0.0256817		580	62037	64242	64782
	600	73523	75632	74408	75852	77376	1.00644	0.0196524		600	39432	39446	40616	39755	37697	0.567537	0.0152951		600	67289	65178	67253	66381	66770	0.889012	0.0115584		600	57765	60328	58356	59390	58990	0.881023	0.0146582		600	66094	64490	69694	66433	67062	0.874378	0.0248549		600	61939	64651	64664
	620	73722	75760	74359	75984	76696	1.00572	0.0163621		620	40152	39390	40530	39218	37599	0.567372	0.0162961		620	65960	65511	65987	66448	66387	0.882127	0.00505942		620	57728	58589	58678	58682	58557	0.873268	0.00605909		620	64336	64459	68743	66348	66794	0.866276	0.0239083		620	61762	63179	63769
	640	73026	75126	74483	75176	76460	0.999712	0.0166758		640	38953	39038	38927	38406	37904	0.556823	0.00696628		640	65979	65027	66909	66118	66311	0.882263	0.00910706		640	57432	58831	59258	58492	58349	0.873651	0.0101441		640	65150	63911	68288	66527	66663	0.865906	0.021702		640	61292	62801	64141
	660	73983	75843	75178	76163	75850	1.00705	0.0116392		660	38825	39195	39667	38195	37262	0.55658	0.0134649		660	64987	64785	66186	65697	65726	0.87435	0.00770603		660	57788	59044	57961	58357	58756	0.872288	0.0078666		660	64344	63921	68281	66528	66023	0.862129	0.023047		660	60537	63486	63240
	680	72982	75353	74484	75396	76428	1.00071	0.0171991		680	38317	38802	39093	38342	36965	0.551898	0.0117609		680	65110	64038	64889	64927	64875	0.86489	0.00559118		680	57253	57831	57129	58366	57928	0.862131	0.00761323		680	64188	62916	67661	65346	64818	0.85121	0.0229083		680	60261	63168	62694
	700	73047	75121	74316	76043	76566	1.00191	0.0186919		700	38184	38662	38744	37676	36182	0.54593	0.0150683		700	64783	64586	64813	65481	64668	0.866204	0.00474727		700	56473	57898	57747	57697	57237	0.857783	0.00865426		700	64327	62313	66935	65071	65460	0.849054	0.0221842		700	60132	62503	62877
	720	72725	75128	75240	75623	76671	1.00269	0.0193539		720	37816	37836	38277	37220	36225	0.539953	0.0114303		720	64172	63373	64683	64213	64137	0.856181	0.00628661		720	56799	57279	57744	58136	57279	0.858336	0.00761594		720	62748	62302	67266	65116	64468	0.843275	0.0260819		720	59825	62174	61992
	740	72370	75715	74428	75696	76168	0.999995	0.0206106		740	37474	37464	37871	37783	36016	0.537746	0.0108371		740	64837	63334	64478	64517	64031	0.857834	0.00777014		740	56851	57310	57562	57445	56981	0.855085	0.00453493		740	63008	61760	66353	64057	63989	0.836115	0.0221154		740	58906	62413	62332
	760	73201	74626	74062	75074	75670	0.995336	0.0126524		760	36997	36766	37309	36605	35029	0.526501	0.0127631		760	63356	62961	63671	63962	63400	0.847559	0.00499401		760	55862	57560	56668	56139	57045	0.846494	0.0102061		760	63155	60832	66018	64975	64642	0.837307	0.0263248		760	59102	61128	61828
	780	73347	75331	74404	74273	76894	0.999653	0.0179184		780	37298	37489	37267	36662	35586	0.531101	0.0111965		780	63786	62539	63191	63741	62888	0.844341	0.00721044		780	56293	56558	56699	57737	56476	0.847955	0.00850971		780	62445	61237	66425	63696	63494	0.831217	0.0252123		780	59073	60166	60680
	800	72871	75498	74048	75525	76097	0.999092	0.017644		800	37443	37025	37313	36444	35517	0.529487	0.0113607		800	63499	62528	63761	63391	63342	0.845345	0.00618488		800	55550	57022	56937	56029	56697	0.843389	0.00948669		800	62137	61508	65165	64059	63712	0.829341	0.0194132		800	59133	60574	60630
	820	72190	74903	74084	75341	76163	0.995464	0.020186		820	36740	36509	37010	36519	35452	0.52513	0.00852982		820	62441	61488	62796	63494	62682	0.835677	0.00968544		820	55763	56055	55636	56285	55866	0.83553	0.00380684		820	61944	60931	64755	63038	63242	0.822344	0.0188661		820	57681	61106	59765
	840	71949	74370	73895	74897	76131	0.991621	0.0204646		840	36462	36551	37471	36000	34908	0.522715	0.0134505		840	63066	61225	63364	62932	63222	0.838102	0.0116753		840	54438	55779	55614	55223	56207	0.828525	0.00997779		840	61839	59891	64775	62479	62423	0.815787	0.0228631		840	57517	59423	59393
	860	72338	75815	73883	74911	76799	0.998309	0.0230628		860	36439	37096	36717	36496	35189	0.524285	0.0103434		860	61917	61465	61384	62804	61897	0.826506	0.00753265		860	54615	55633	55196	56060	55560	0.827937	0.00808938		860	61686	60080	64927	62043	62094	0.814275	0.022899		860	57291	60009	60159
	880	72728	75087	73820	74877	75554	0.993822	0.0151723		880	35635	36025	36111	35325	34570	0.511978	0.00898994		880	62426	60794	62422	61834	61875	0.826196	0.00889034		880	54422	55290	55009	55381	55349	0.823117	0.00599769		880	60912	59449	64654	62549	62103	0.811228	0.025386		880	57158	58692	59134
	900	72016	73585	73570	75056	76368	0.989893	0.0220922		900	35767	36140	35806	35603	33696	0.510093	0.0140287		900	61727	60638	62509	62119	61328	0.823445	0.00965398		900	54339	55026	54574	55649	55228	0.821219	0.0077834		900	60484	59643	64615	61976	61865	0.808389	0.0247739		900	56344	58707	58317
	920	71472	74677	73119	75235	75890	0.989353	0.0237897		920	35706	35127	36149	35119	33674	0.506528	0.013453		920	61952	60343	62764	62456	60487	0.822593	0.0149751		920	53207	54272	53940	55129	54625	0.810333	0.010817		920	60132	58486	63644	61487	61878	0.800645	0.0253597		920	56523	58791	59225
	940	71799	75452	73737	75046	75935	0.993563	0.0222327		940	35093	35001	36113	35252	33964	0.505514	0.0110402		940	62201	60056	61718	61363	61832	0.820371	0.0110345		940	53277	54473	54644	54140	54226	0.809099	0.00789327		940	60065	58720	63253	61236	60666	0.796226	0.0218111		940	55875	58927	58772
	960	72432	74350	73985	74133	75121	0.988359	0.0131122		960	35283	34975	35591	35316	33698	0.5039	0.0107372		960	61170	59578	60756	60552	60721	0.808639	0.00790219		960	53088	54535	54078	54106	54607	0.808065	0.00905598		960	59307	57577	62487	60988	60989	0.789435	0.0246159		960	55774	58087	57879
	980	72335	74068	73610	74704	75790	0.989658	0.0171258		980	35191	34324	35362	34446	33178	0.497094	0.0124824		980	60758	59196	61204	60630	60353	0.80694	0.0100715		980	53413	53639	53549	54598	54294	0.805313	0.007731		980	59753	57203	63131	60162	60928	0.788987	0.0280148		980	56090	58173	57929
	1000	71257	74413	73025	74208	75011	0.982731	0.0198547		1000	34717	35035	35359	34666	33311	0.498785	0.011261		1000	60366	58699	60114	60389	60141	0.800445	0.00942789		1000	53097	53620	53441	53404	53578	0.798281	0.00307723		1000	58155	56685	62784	60378	60319	0.781506	0.0305959		1000	55343	57286	57723
	1020	72554	74425	73550	74253	75634	0.989414	0.0151886		1020	34687	34548	35338	34695	32781	0.495791	0.0138423		1020	60429	59239	60207	60393	60480	0.80322	0.00693544		1020	52577	53238	53202	53816	53113	0.794713	0.00658102		1020	58250	57349	62166	60218	59911	0.780387	0.0244613		1020	55231	57245	56488
	1040	71471	74671	73642	75288	75818	0.990681	0.0229192		1040	34770	34490	34909	35278	33154	0.497382	0.0117392		1040	59158	58231	59581	59944	59549	0.791776	0.0087524		1040	52109	52918	52410	54192	53025	0.790852	0.0119209		1040	58192	56676	61831	59089	59682	0.774037	0.0249363		1040	54477	56707	57364
	1060	72330	74310	73728	74074	75733	0.988771	0.0163046		1060	34449	34944	34463	33898	32836	0.491587	0.0116227		1060	60104	58760	60220	60767	59865	0.800464	0.00987452		1060	52038	53241	53372	52996	53402	0.792033	0.00846211		1060	58467	56692	61393	58423	58531	0.768892	0.0221552		1060	54049	57175	56344
	1080	71653	73474	73469	75007	75701	0.986444	0.0209872		1080	33645	33958	34839	34035	33174	0.488881	0.00879638		1080	59345	58649	59215	60103	58905	0.791119	0.00736837		1080	52077	52742	52364	53195	52881	0.786684	0.00655101		1080	58319	56648	61126	59348	58651	0.770427	0.0213162		1080	53481	56554	56665
	1100	72094	74156	73432	74266	74824	0.985023	0.0140517		1100	34038	33936	33860	33796	32484	0.484452	0.00926411		1100	59562	57451	59468	59599	58832	0.787633	0.0121653		1100	50984	52478	51746	52245	51676	0.774342	0.00864313		1100	58124	56096	59845	58560	58946	0.763823	0.0182434		1100	54269	56356	56430
	1120	71125	74435	72976	73776	74311	0.979283	0.0181279		1120	33831	33576	34036	33361	32410	0.481858	0.00909472		1120	59214	57526	59361	59217	58521	0.784768	0.0102479		1120	51364	52264	52022	52440	51957	0.777085	0.00611352		1120	57193	56038	60004	58486	59058	0.761748	0.0204508		1120	54084	55826	55379
	1140	71270	73998	72802	73990	75640	0.98216	0.0216587		1140	33950	33906	34072	33788	31995	0.483291	0.0125477		1140	59628	57846	58768	59226	57655	0.782855	0.0114395		1140	51130	51619	51252	52605	51779	0.772119	0.00869546		1140	57266	55376	60921	58254	58158	0.759642	0.0262342		1140	53881	55502	55700
	1160	71133	73576	72642	74071	74675	0.977878	0.0184789		1160	33941	33384	34483	33008	32131	0.481089	0.0129461		1160	58403	56602	57523	59425	57906	0.774138	0.0139733		1160	50605	51593	51625	52077	51390	0.768847	0.00805134		1160	57106	54985	60128	57886	58618	0.756362	0.0249271		1160	52681	54875	55107
	1180	71174	73074	72586	73859	74832	0.97635	0.0183487		1180	33202	33260	33428	33409	32179	0.476856	0.0075118		1180	58372	56478	57810	58255	58518	0.773	0.0110925		1180	50890	51471	50950	51808	51222	0.766011	0.00568422		1180	56772	55133	59913	57181	57722	0.751117	0.0226728		1180	53067	54998	54989
	1200	70501	73240	71929	73551	74388	0.971232	0.0203565		1200	33409	33239	33420	33199	31397	0.47451	0.0124519		1200	57413	55946	57894	57592	58031	0.766171	0.0111531		1200	50839	51106	51292	51052	51687	0.76492	0.00476353		1200	56201	54484	59650	57660	57229	0.747196	0.0249121		1200	52371	54877	54657
	1220	71149	73983	72385	73190	74854	0.976446	0.0191001		1220	33059	33086	33157	32577	31356	0.470392	0.0109118		1220	57794	55974	56963	58527	57089	0.764759	0.0127757		1220	50460	50873	51193	51394	51171	0.762276	0.00542739		1220	56120	53992	60122	56444	57548	0.744581	0.0293321		1220	52272	55267	54578
	1240	70568	73065	72318	73929	74014	0.971994	0.0189235		1240	33013	32531	33512	32836	31414	0.470597	0.0112779		1240	57421	56355	58039	57800	56806	0.764956	0.00931552		1240	50605	50802	50202	50505	50252	0.754133	0.00372762		1240	56542	54200	59445	56766	57440	0.745019	0.0246814		1240	51917	54332	54267
	1260	70454	72455	72229	73853	74890	0.971959	0.0225692		1260	32544	32846	32666	32481	31140	0.465902	0.00983502		1260	58066	55791	57445	57316	57144	0.763196	0.0111736		1260	49769	50382	50303	50538	50337	0.751034	0.00436158		1260	55818	53923	57801	56030	56749	0.734351	0.0186761		1260	51610	53860	53826
	1280	70322	73563	72552	73458	74063	0.972165	0.0198228		1280	32804	32488	33286	33024	30758	0.467871	0.0144365		1280	57134	55709	56882	57460	57158	0.759406	0.00907854		1280	50417	50644	50103	50243	50342	0.752289	0.00302027		1280	55179	53437	58685	55706	56626	0.732549	0.0252833		1280	51617	53173	53261
	1300	70883	73380	72294	73283	75274	0.975252	0.0215071		1300	32501	32325	32716	32697	30824	0.464133	0.0114183		1300	57209	55014	56814	57317	56062	0.75426	0.0127865		1300	50033	49943	49933	50714	50133	0.749322	0.00485306		1300	55337	52949	58196	55924	56818	0.731478	0.0254705		1300	51485	53424	53222
	1320	70254	73479	72537	73489	74144	0.972018	0.020355		1320	32143	33101	33070	32142	31266	0.466032	0.0110284		1320	56424	54896	56534	57287	57103	0.7538	0.0125795		1320	49119	49812	49031	49716	49596	0.738917	0.00532527		1320	54004	52210	57347	56197	55641	0.721457	0.0262756		1320	51503	52305	52989
	1340	70889	72938	72324	73016	74552	0.971526	0.017665		1340	32264	31951	32509	32098	30585	0.459361	0.0108606		1340	55820	54602	55885	56747	56369	0.746266	0.0108231		1340	49660	49215	49738	50094	49643	0.742132	0.00467887		1340	54364	52381	58019	55666	55979	0.724103	0.0273055		1340	50636	53003	53376
	1360	71082	73858	72597	72749	74355	0.973989	0.01696		1360	31849	31801	31854	31567	30162	0.453096	0.010485		1360	55882	53981	56033	56444	55656	0.742455	0.0126748		1360	48525	49861	49674	49168	49793	0.738161	0.00839044		1360	54319	52066	57565	54842	55603	0.718827	0.0261695		1360	50504	52274	52777
	1380	70589	72963	72267	72877	74851	0.971067	0.0204415		1380	32775	32316	31911	32264	30322	0.459883	0.0135926		1380	55858	53647	55472	56544	55784	0.74061	0.0145144		1380	48784	49078	48691	49292	50071	0.734859	0.0082269		1380	53847	52140	57944	55527	55374	0.719972	0.0282362		1380	50051	51973	52390
	1400	70308	72513	72328	72420	74091	0.966026	0.017957		1400	32179	31620	32016	31716	30390	0.455079	0.01015		1400	56229	53799	55027	55562	55480	0.737383	0.0120538		1400	48353	49209	49041	49723	49411	0.734324	0.00764412		1400	54729	51338	57139	54360	54334	0.712291	0.0269952		1400	49976	52406	52147
	1420	70427	72557	71964	73200	74260	0.968024	0.0190915		1420	32205	31485	32673	31647	30362	0.456378	0.0125563		1420	55184	53675	55399	55678	55561	0.735781	0.0109176		1420	48179	47918	48529	49265	49867	0.72841	0.0119996		1420	54415	51100	57031	54634	55277	0.71375	0.028241		1420	49159	51923	51535
	1440	69442	72602	71962	72297	74787	0.964504	0.0254501		1440	31736	31525	32048	32012	30417	0.454551	0.00961251		1440	55460	52859	55203	54786	55282	0.730688	0.0142647		1440	48284	48761	48570	48694	49099	0.727364	0.00442739		1440	53388	51155	56509	53837	55700	0.708857	0.0274839		1440	49799	51932	51694
	1460	69650	72747	71546	71841	74187	0.961515	0.0222426		1460	31533	31105	32196	31174	30311	0.450462	0.00988469		1460	55727	53143	54731	54776	53909	0.727205	0.013044		1460	48251	48145	48241	48829	48323	0.722526	0.00404776		1460	53250	50721	56900	53710	54234	0.704209	0.0289815		1460	49419	50859	52301
	1480	69477	72927	72062	71494	73517	0.960195	0.0208312		1480	31951	31305	31496	30950	30812	0.451024	0.00653501		1480	54450	53358	55440	54509	54749	0.727793	0.0100205		1480	47843	48359	47600	48696	48468	0.720067	0.00680745		1480	52928	50713	56054	53846	53850	0.700479	0.025244		1480	48669	50937	50943
	1500	69156	72952	72159	72510	74160	0.964095	0.0247797		1500	32113	31202	32029	31255	30197	0.451837	0.011168		1500	55634	53439	54620	54376	53758	0.725979	0.0113731		1500	47660	48172	47606	48312	47920	0.716194	0.00461963		1500	52734	51155	56458	53300	53605	0.700115	0.0252584		1500	48675	51171	50742
	1520	70071	72798	71104	72474	72953	0.95999	0.0166563		1520	31054	30332	31551	30837	29967	0.443033	0.00890933		1520	54535	52280	54213	54571	54774	0.722096	0.0136627		1520	47023	47861	47763	47926	47555	0.711586	0.00545224		1520	52188	50680	55134	52602	53146	0.690941	0.0211843		1520	48667	50536	50597
	1540	69894	72513	71117	72052	73161	0.958219	0.0170376		1540	31492	30802	31058	31101	29670	0.444134	0.00995618		1540	54180	52588	53723	54169	53296	0.715641	0.00893667		1540	46973	48119	47866	47684	47508	0.711652	0.00644497		1540	51771	50209	56290	52581	53290	0.691965	0.0294614		1540	47739	50526	49906
	1560	69252	72048	70660	72473	73289	0.955508	0.0213236		1560	31061	30879	31407	30568	29028	0.440734	0.0133096		1560	53141	51925	53611	54175	52801	0.70949	0.0113384		1560	47026	46985	47747	48087	47568	0.709449	0.0070817		1560	52383	50091	55152	52738	53677	0.691703	0.0243443		1560	47643	50388	50057
	1580	69661	72132	70513	71516	73081	0.95332	0.0178984		1580	30865	30486	30404	30615	29614	0.43797	0.0067873		1580	53805	51962	53588	53791	53828	0.713018	0.0107726		1580	46375	46754	46973	46923	47749	0.701563	0.00750262		1580	51648	49999	55077	52492	53227	0.687517	0.0246356		1580	48063	50278	49660
	1600	69657	72608	72058	72071	73966	0.962554	0.0208051		1600	30649	30970	31303	30297	29535	0.440189	0.00979201		1600	53290	51810	53326	54036	52935	0.708806	0.0108742		1600	46866	47491	47183	47888	47593	0.708278	0.00586256		1600	52092	49608	54944	51685	52365	0.682935	0.0249673		1600	47416	49444	49774
	1620	69001	72608	70421	72096	73085	0.954143	0.0226331		1620	30858	30735	31033	30962	29724	0.441797	0.00772979		1620	53361	51127	52967	53454	53083	0.705054	0.0127549		1620	45711	46353	46753	46519	46938	0.694093	0.00704828		1620	50877	49929	54877	51443	52543	0.68025	0.0248615		1620	47028	49302	49582
	1640	69002	71469	70835	71863	72353	0.949631	0.0173622		1640	31146	30164	30747	30017	28958	0.435227	0.011993		1640	53989	50726	53031	52494	53311	0.703876	0.0164676		1640	45920	46612	46181	46845	47370	0.696047	0.00848498		1640	51139	49440	54202	51897	52241	0.678285	0.022667		1640	47485	49676	49451
	1660	69006	71660	70761	72227	72362	0.950951	0.0184369		1660	30577	30298	30650	30669	29400	0.436846	0.00770422		1660	52598	49775	52262	52880	52263	0.6938	0.0166394		1660	46707	46661	45809	46697	45988	0.692862	0.00653752		1660	51560	48627	53959	51739	52123	0.675898	0.0251083		1660	47584	49064	48953
	1680	68776	71498	70394	71787	72947	0.949311	0.0210526		1680	30332	30103	31247	30612	28718	0.435169	0.0134568		1680	52394	50464	52240	52902	51269	0.69244	0.0130382		1680	45624	45815	45764	46502	46499	0.687907	0.00635653		1680	50507	48249	54104	51292	51372	0.669391	0.0274868		1680	46817	49090	48476
	1700	69215	71352	70739	71903	72623	0.950459	0.0172711		1700	30248	29854	30653	29913	28712	0.430466	0.0104371		1700	52449	50094	52290	52558	52227	0.693372	0.0137683		1700	45655	46176	46110	46418	46342	0.689392	0.00445433		1700	50456	48248	54229	50924	51310	0.668456	0.028087		1700	47347	48648	48845
	1720	68553	71078	70299	71048	72540	0.944278	0.0193768		1720	30307	29954	30283	30075	28823	0.430645	0.00883842		1720	52577	49760	52127	53096	51648	0.692277	0.0171093		1720	45459	46059	45723	46512	46207	0.687178	0.00614939		1720	50514	47941	53334	51459	51156	0.666457	0.0255379		1720	46873	48213	48311
	1740	69309	71749	70795	71277	71820	0.948103	0.0137034		1740	30754	29991	30447	30659	28938	0.434527	0.0107002		1740	50959	49775	51523	51928	52474	0.68547	0.0137796		1740	44972	45283	45533	46409	46427	0.683186	0.00991061		1740	50695	48435	53654	50465	51869	0.668328	0.0251566		1740	46337	48933	48467
	1760	69319	71621	69833	71433	72439	0.947289	0.0174214		1760	30537	29874	30394	29909	28589	0.430244	0.0110709		1760	51948	50315	51441	51840	52032	0.687919	0.00945636		1760	45530	45209	45563	45953	45676	0.681115	0.00401321		1760	49684	47540	53102	50341	50818	0.65881	0.0262934		1760	46636	48510	48487
	1780	69000	71581	70108	71356	72861	0.947986	0.0197208		1780	30142	29839	30954	30020	28450	0.430538	0.0130639		1780	51995	49925	51997	51887	51534	0.687283	0.0117905		1780	44913	45274	45402	45561	45819	0.67824	0.00503555		1780	50525	47650	51908	50596	50968	0.659235	0.0209045		1780	45605	47436	48741
	1800	68191	71148	70023	71490	72551	0.943971	0.0221501		1800	29811	29705	30072	29950	28495	0.426585	0.0091741		1800	51800	49508	51798	51647	51798	0.685181	0.0134819		1800	45326	45029	44964	44871	45442	0.674245	0.00366391		1800	48957	47226	52777	50470	50523	0.654797	0.026994		1800	46385	48108	48168
	1820	68646	71236	70329	71021	72290	0.944289	0.0180112		1820	29634	29104	29930	29815	28600	0.423847	0.00800323		1820	51164	49373	50920	51826	50537	0.677887	0.0121265		1820	45113	45220	44424	45247	45522	0.673928	0.00612		1820	48784	46972	51629	49830	50419	0.648722	0.023049		1820	45891	47618	47270
	1840	68816	70918	71125	71364	72447	0.947355	0.0176635		1840	29842	29989	30676	29900	28352	0.428677	0.0122682		1840	51485	49190	50395	51217	50782	0.675882	0.0119927		1840	44337	44769	44562	45279	45175	0.669733	0.00597212		1840	48843	46574	52252	49592	50144	0.648122	0.0269935		1840	45509	47871	47036
	1860	68697	70795	70055	70452	72222	0.940814	0.017009		1860	29642	29358	29420	29473	27742	0.419674	0.0112588		1860	51157	48909	51012	51397	51010	0.676993	0.0135126		1860	44703	44591	44927	45374	44616	0.669999	0.00486249		1860	49045	46659	52054	49453	49841	0.647197	0.0252629		1860	45676	47138	47420
	1880	68340	70968	70077	71590	72282	0.943581	0.0203781		1880	29836	29269	29911	29232	28280	0.422248	0.00941094		1880	50564	48984	50563	51200	50704	0.673067	0.0111543		1880	44027	44006	43999	44764	44171	0.660305	0.0048799		1880	48273	46071	51498	49340	49685	0.641473	0.0261385		1880	44879	46967	47237
	1900	68423	71333	69728	70696	72136	0.941068	0.0192522		1900	29914	29785	29595	29695	27963	0.42347	0.0116209		1900	50705	48806	50363	50231	51021	0.670692	0.0113637		1900	43758	44774	44247	45452	44565	0.66577	0.00939832		1900	48605	45612	51172	49312	49492	0.639708	0.0266524		1900	45006	46246	46183
	1920	68090	70760	69900	71426	71922	0.940485	0.0201253		1920	29437	29495	30017	29589	27679	0.421352	0.0130196		1920	50602	48022	49001	50620	50441	0.664176	0.0156678		1920	43625	43328	44572	44591	44025	0.657836	0.00840345		1920	47675	45954	51554	49151	49496	0.638757	0.0274377		1920	45291	46423	45846
	1940	67781	70302	69766	70313	72678	0.937125	0.0233228		1940	29135	29346	30183	29367	27565	0.419562	0.013783		1940	50930	48407	49893	50216	49636	0.665233	0.012356		1940	42847	44151	44036	45005	44606	0.659342	0.0121557		1940	47962	45620	51248	48892	49532	0.637248	0.0271932		1940	44298	46661	46702
	1960	68700	71023	69878	70307	72013	0.940013	0.0165734		1960	29469	29517	29464	29079	28084	0.419611	0.00874263		1960	49712	47522	49400	50143	50345	0.659999	0.0150286		1960	42836	43444	43575	44183	44104	0.651863	0.00817864		1960	47617	45496	50946	48266	49222	0.632776	0.0263446		1960	43788	46125	45788
	1980	68143	71071	69561	70695	73031	0.941562	0.024268		1980	29743	28402	29386	29629	27545	0.416994	0.0135813		1980	50748	47853	49399	49830	49342	0.660132	0.0139938		1980	43323	43101	43829	43486	44251	0.651409	0.00674407		1980	47942	45636	50076	47685	49148	0.629999	0.0219875		1980	44635	46359	45883
	2000	67468	70208	69528	70837	72102	0.935263	0.0229309		2000	29189	28896	29695	29284	27834	0.417551	0.0101057		2000	50317	47130	49463	49935	49460	0.657817	0.0166131		2000	42759	43572	43255	43850	43881	0.649398	0.00698914		2000	46930	45376	50860	47920	48775	0.628359	0.0268541		2000	43790	45734	45830
	2020	68114	71205	69643	71190	71618	0.939609	0.019519		2020	28999	29205	29514	28888	27510	0.415297	0.0111201		2020	49838	47598	49073	49838	49566	0.65677	0.012543		2020	42839	42747	43179	43920	43425	0.645791	0.00709739		2020	47238	45454	50716	48208	48575	0.629224	0.0252004		2020	43884	46110	45442
	2040	67404	71083	69465	69965	71998	0.934654	0.0233148		2040	29146	28802	29129	28834	27462	0.413156	0.0100362		2040	49423	47628	49133	49404	49026	0.653301	0.0099328		2040	42217	43285	43241	43962	43345	0.645611	0.00937962		2040	47428	45311	50269	48316	48508	0.628283	0.0236666		2040	43939	45245	45402
	2060	68351	71319	69096	70772	71867	0.938634	0.019992		2060	29081	28640	28974	28668	27059	0.410416	0.0118055		2060	49204	47132	48850	49143	49179	0.650347	0.0118706		2060	42035	43051	42727	43288	43468	0.641186	0.00842947		2060	47274	44495	49677	47585	48170	0.621391	0.0247302		2060	43577	45430	45164
	2080	67962	70184	68989	70506	72013	0.933957	0.0205753		2080	28932	28167	28692	28080	27575	0.407603	0.00770622		2080	49521	47365	49162	48843	48869	0.65102	0.0109817		2080	42968	42356	42871	43175	43064	0.640782	0.00474282		2080	47432	44903	49589	47210	47535	0.619997	0.0217806		2080	43158	44673	45105
	2100	68062	70335	68861	69603	71912	0.931604	0.0196711		2100	28687	28485	28436	28757	27531	0.4089	0.00710022		2100	49092	46891	48687	49018	49110	0.64845	0.0126631		2100	41696	42607	41995	43039	43303	0.635422	0.0101455		2100	46757	43692	49801	47268	47862	0.61662	0.0290193		2100	43099	44488	44965
	2120	67031	71161	68586	69764	71210	0.928877	0.0237706		2120	28801	28302	28983	28352	27198	0.408151	0.0100108		2120	48819	47042	48682	48964	48456	0.64622	0.0103872		2120	41312	42005	42379	42100	42554	0.628578	0.00712427		2120	46101	43646	49319	47513	47643	0.613587	0.0277788		2120	43184	44576	44579
	2140	67146	70902	69346	70527	70844	0.931583	0.0211923		2140	28800	28457	28647	28698	27407	0.409225	0.00821121		2140	48550	46786	47882	49383	48435	0.643745	0.012804		2140	41461	41941	41651	43146	42211	0.628758	0.00985449		2140	46532	44370	48857	46729	47126	0.611994	0.021008		2140	42598	44280	45045
	2160	66741	69802	69381	70394	71816	0.929897	0.0248068		2160	28298	28898	28986	28242	26962	0.40743	0.0116593		2160	47878	46404	48598	47539	48138	0.637124	0.0110417		2160	41359	41753	41935	42662	42537	0.628268	0.00815163		2160	46590	43644	48313	46760	46890	0.608282	0.0223568		2160	43700	44225	44916
	2180	67673	69614	69031	69710	71002	0.926948	0.0161192		2180	28656	28550	29051	28677	27411	0.410194	0.00894856		2180	48049	46416	47712	48368	47815	0.636598	0.00996201		2180	41249	42227	41470	42404	42300	0.626487	0.00792431		2180	45977	43835	48855	46527	47000	0.608274	0.0237527		2180	42405	44089	43631
	2200	67390	70239	68762	69947	71755	0.929788	0.0219019		2200	28500	28025	28836	28343	26344	0.403574	0.0140603		2200	47940	45465	47274	47916	47627	0.630888	0.0137621		2200	41379	41651	41578	42235	41902	0.623782	0.0049292		2200	45930	43448	49192	46112	46742	0.606257	0.0268948		2200	43014	43951	44377
	2220	67553	69888	68819	69588	72013	0.929168	0.0218454		2220	28484	27788	28051	28244	27688	0.404171	0.00470031		2220	48601	45946	47777	47853	47516	0.634816	0.0130519		2220	41445	41406	41204	41300	41559	0.618311	0.00203605		2220	46224	43210	48468	46279	47078	0.605825	0.0252363		2220	42128	43929	44046
	2240	68078	70168	68568	69842	71485	0.929916	0.018057		2240	28321	28302	28620	28116	26622	0.403381	0.0113701		2240	47807	45800	46810	47491	47818	0.629563	0.0114331		2240	40660	40922	41247	42208	42247	0.619416	0.0109633		2240	44992	43186	48203	46135	46956	0.601143	0.0250795		2240	41528	43525	43477
	2260	66860	69383	68992	70205	71083	0.925594	0.0211731		2260	28321	27465	28215	27770	26488	0.398419	0.0106084		2260	48134	45284	47470	46925	46998	0.627119	0.0140848		2260	40489	41035	41019	41628	41956	0.615959	0.00857334		2260	45671	42824	48785	46005	46608	0.602246	0.0280309		2260	41818	43826	43221
	2280	67540	70106	68054	69639	71840	0.927346	0.0229135		2280	28206	28154	28326	27530	26671	0.400229	0.00996116		2280	47014	45116	47066	48044	47861	0.627894	0.0154915		2280	40322	41448	41189	41704	41238	0.615284	0.00778527		2280	45542	43172	47828	44788	45954	0.595411	0.0222525		2280	41262	43031	43634
	2300	67248	69756	68406	70429	71177	0.926911	0.0210771		2300	28224	27825	27703	27858	26608	0.398301	0.00879898		2300	47135	45050	46054	46511	46831	0.618493	0.0108597		2300	40895	40755	40571	41019	41569	0.612021	0.00564967		2300	44376	42889	48008	44988	45658	0.591836	0.0246427		2300	41478	43248	43488
	2320	66603	69481	69024	70462	71673	0.927517	0.0252111		2320	28195	27892	27797	27971	26652	0.399134	0.00871393		2320	46992	45326	46908	46901	46743	0.621935	0.00939344		2320	40389	41293	40314	41344	40419	0.608883	0.00775524		2320	45315	42897	47900	45561	46583	0.597958	0.0241808		2320	41192	42721	43431
	2340	67380	68649	67074	69933	70984	0.918908	0.0222196		2340	27858	27432	27836	27657	26109	0.39448	0.0105174		2340	46858	44815	46670	46802	46734	0.619289	0.0116895		2340	40227	40769	40348	41633	41268	0.610335	0.00894762		2340	44656	42304	47312	44337	45228	0.586381	0.0235709		2340	41955	42505	43801
	2360	67398	68824	67621	69538	70828	0.919413	0.0188933		2360	27674	27399	27992	28163	26559	0.397059	0.00908736		2360	47959	44937	46691	46906	45921	0.620717	0.0150884		2360	40183	40414	40624	41162	41126	0.608136	0.00646874		2360	44447	42537	47332	45109	45960	0.590437	0.0233525		2360	41543	42576	42389
	2380	67273	68797	67784	69744	70794	0.919902	0.0191226		2380	27350	27494	27453	27609	26248	0.392353	0.00802805		2380	47183	44041	46263	46268	46527	0.615023	0.0158566		2380	40041	40197	39842	41353	41181	0.605461	0.010363		2380	44068	41444	46944	44356	44949	0.580943	0.0258772		2380	41493	42223	43254
	Fig. 2d,e
	No eIF2B	Fluorescence								eIF2B	Fluorescence								eIF2B, eIF2(aP)	Fluorescence							eIF2B, eIF2(aP), NSs 200 nM	Fluorescence								eIF2B, eIF2(aP), ISRIB 200 nM	Fluorescence								eIF2B, eIF2(aP), NSs-c1-Ala-mut 200 nM	Fluorescence
	Time	#1	#2	#3	#4	#5	Relative Fluorescence (mean)	Std. Dev.		Time	#1	#2	#3	#4	#5	Relative Fluorescence (mean)	Std. Dev.		Time	#1	#2	#3	#4	Relative Fluorescence (mean)	Std. Dev.		Time	#1	#2	#3	#4	#5	Relative Fluorescence (mean)	Std. Dev.		Time	#1	#2	#3	#4	#5	Relative Fluorescence (mean)	Std. Dev.		Time	#1	#2	#3	#4
	0	74608	75341	76281	76714	77381	1	0.0129436		0	65206	64659	65978	65589	63936	1	0.0110112		0	77523	78755	79940	79237	1	0.0129044		0	68499	71864	73199	74492	71334	1	0.0313355		0	76065	78654	77955	77745	76018	1	0.015348		0	68549	68853	70616	66774
	20	74171	75725	77167	76519	77124	1.001	0.0146581		20	63688	62688	64548	63513	61911	0.972278	0.013835		20	78312	78356	81441	78477	1.00359	0.0194165		20	66148	70788	71567	71857	70439	0.976101	0.0322007		20	74815	77250	77300	76543	75172	0.986137	0.0150388		20	67381	69960	71566	67054
	40	73721	75690	77045	77485	76234	0.999606	0.0172775		40	60101	60216	61696	60953	59305	0.929013	0.0124712		40	78923	79294	81697	79535	1.01266	0.0158349		40	65725	68751	70954	70964	67738	0.95755	0.0310354		40	74866	76862	76863	77351	75210	0.986324	0.0144045		40	67534	68864	69783	66628
	60	73570	77024	76953	77481	77579	1.006	0.0196664		60	58962	57514	58995	58390	56640	0.892838	0.013921		60	79420	79114	82939	78992	1.01588	0.0239708		60	63037	66426	68605	69285	66776	0.929717	0.0338868		60	75642	76575	76987	77271	74576	0.986062	0.014255		60	67460	68043	69573	66536
	80	74542	76157	77153	76750	76754	1.00271	0.0121108		80	57215	55663	58002	56354	54744	0.866643	0.0175458		80	79805	80577	82724	78714	1.02018	0.02149		80	61202	65554	66079	68002	64644	0.905653	0.0347733		80	74530	76376	77051	77234	73608	0.980235	0.0208257		80	67351	68172	69339	66868
	100	74751	76900	76746	77275	76892	1.00589	0.0118071		100	55844	55004	56121	54439	53371	0.844518	0.0152555		100	79094	79178	83171	78333	1.0137	0.0277016		100	59519	62982	65324	66449	63413	0.883967	0.0369016		100	74541	76348	75796	76554	73889	0.975911	0.0150403		100	67307	67926	69876	66818
	120	74348	76937	76754	77493	76536	1.00458	0.014204		120	53986	53244	54823	52833	52756	0.822582	0.0119952		120	78685	80678	82233	78762	1.01554	0.0215634		120	58996	61531	62350	64722	60983	0.858632	0.0290235		120	74851	76759	76056	76480	72767	0.975354	0.0211383		120	67474	68068	68627	65665
	140	74175	76751	76728	77954	76148	1.00376	0.0162593		140	52826	51804	52650	51864	51131	0.79994	0.00947728		140	77542	78765	81104	77674	0.998827	0.0209084		140	57060	60112	61668	63473	59901	0.840913	0.0330181		140	74656	76617	76081	76059	73521	0.975409	0.016446		140	66889	67839	67900	65634
	160	73933	77092	76897	78061	75965	1.00427	0.0183673		160	51942	50506	51514	49611	49867	0.778933	0.0139527		160	78258	79864	82203	79000	1.01227	0.0217077		160	55928	58849	60292	60593	58281	0.817899	0.0259912		160	73330	76823	76039	76276	73453	0.972787	0.0214988		160	66639	67574	69071	65295
	180	73900	76826	77475	77939	77233	1.00801	0.0188438		180	50546	48992	50271	49828	47919	0.760849	0.0146644		180	78054	79383	81056	77965	1.00318	0.018357		180	54636	57129	58695	59658	56952	0.798775	0.0266603		180	73126	75155	75090	74736	73465	0.961533	0.0123083		180	66066	66975	68335	65205
	200	73592	77289	77920	77876	76024	1.00625	0.0213667		200	48986	47395	49160	48093	47429	0.740893	0.0114844		200	77522	79480	79838	77769	0.997318	0.0149115		200	53850	55916	57743	58706	55247	0.78317	0.0270576		200	72474	74569	74336	74160	71918	0.950885	0.0156236		200	66036	67245	67591	65174
	220	73446	77889	76560	78558	76972	1.00815	0.023182		220	48362	46751	48029	47049	45852	0.725465	0.0138793		220	76210	78822	80938	77187	0.992715	0.0262307		220	52107	55214	56402	56921	54727	0.766222	0.0261375		220	71906	74769	73877	74047	71689	0.94786	0.0178095		220	65969	65924	68358	63897
	240	74139	76424	76221	77924	77145	1.00402	0.0166481		240	46658	46644	46769	45777	45215	0.710159	0.00942054		240	75931	78535	80613	76963	0.989181	0.0258517		240	50857	53565	55115	55298	53377	0.746302	0.0248334		240	71473	73895	73745	73339	71493	0.941796	0.0156488		240	65141	66559	67360	64839
	260	73662	77269	77098	77979	77046	1.00718	0.0198748		260	45650	44985	46064	45080	43978	0.693851	0.0108469		260	76301	78280	79395	76299	0.983579	0.0194527		260	50144	52228	53982	54455	51979	0.73121	0.0239945		260	70446	73144	72715	73246	70522	0.931777	0.0182647		260	65111	66378	67959	64064
	280	74004	77928	75456	78285	76912	1.00594	0.0209636		280	45007	44141	45253	43911	43093	0.680476	0.0119819		280	76276	78466	79672	76666	0.986131	0.0201195		280	49874	52551	53135	53157	50648	0.721685	0.0210967		280	70551	72267	72698	72914	70509	0.928842	0.0151602		280	64995	66336	67476	63784
	300	73522	76603	77428	77784	76279	1.00339	0.0197475		300	43922	43946	43857	43928	42030	0.669036	0.0115854		300	76215	78511	79732	76520	0.985808	0.0211881		300	48531	50639	51850	52557	50280	0.706359	0.021587		300	69821	72479	72233	72085	69552	0.921677	0.0184098		300	64931	65895	66564	63016
	320	73517	77393	76032	78468	76709	1.00472	0.0218428		320	43605	42829	43294	41883	41428	0.654763	0.0127306		320	74164	78256	78343	76375	0.973635	0.024965		320	48186	49888	51805	52087	49358	0.699311	0.0230486		320	69563	73030	72619	71514	69307	0.921322	0.0221514		320	64786	65299	66444	63762
	340	74653	77856	75635	78042	75912	1.00466	0.0173312		340	43133	42231	42498	41880	41092	0.647986	0.0103881		340	74500	77521	79238	75897	0.973692	0.0259541		340	46931	48852	50323	50972	48300	0.682766	0.0224367		340	68715	72116	71804	71232	69630	0.91476	0.0189631		340	64389	65275	66712	63228
	360	74413	77167	76140	77668	77366	1.00639	0.0155901		360	42437	41021	41906	41350	40368	0.636455	0.0109555		360	75191	77804	78436	76425	0.975911	0.0183846		360	46010	48010	49201	50428	46937	0.669432	0.0244551		360	67667	71677	71173	70837	68791	0.906086	0.0222128		360	64946	65245	65706	63151
	380	73777	77584	75758	78652	77237	1.00705	0.0222042		380	41158	41054	41664	40435	39939	0.627751	0.00922346		380	73951	78319	77899	75593	0.969273	0.0259574		380	45787	47874	48178	48866	46468	0.659936	0.0176579		380	67632	71005	71174	70398	68615	0.902667	0.0202479		380	64695	65002	65998	62636
	400	73986	76719	76302	78067	75976	1.00191	0.0173585		400	41324	40004	40498	40486	38883	0.618361	0.0122924		400	73981	76584	78727	74955	0.96447	0.0263253		400	44349	46967	47942	48197	45745	0.648881	0.0222993		400	67055	70806	70597	70571	68328	0.898871	0.0218465		400	63412	64852	65708	62305
	420	73392	76485	75392	77985	76929	0.999627	0.0205384		420	41277	39789	40533	39714	38419	0.613865	0.0146212		420	73947	76873	77260	74976	0.960695	0.0199019		420	43856	46226	46888	47205	45068	0.63787	0.0192305		420	66430	71583	70412	69822	67345	0.894304	0.0279122		420	63185	64281	65792	62275
	440	72925	77140	75853	78240	76360	1.00051	0.023422		440	40261	39153	40125	39692	38157	0.606661	0.01176		440	73409	76767	77649	75319	0.960974	0.0234968		440	43607	46127	46558	46941	45035	0.635158	0.018757		440	66301	69431	69899	70187	67276	0.887839	0.022348		440	63837	64658	65324	61740
	460	73702	76313	75575	78178	76658	1.00027	0.0192317		460	39513	38369	38904	38560	37625	0.593085	0.00955095		460	72222	76513	76497	74441	0.949971	0.0259175		460	43082	45266	46201	46782	43980	0.62693	0.0213144		460	65782	69036	69460	69635	67009	0.882219	0.0220431		460	63571	63410	65429	61700
	480	73848	76496	75551	78436	77200	1.00317	0.0203531		480	39423	37789	38618	38742	37408	0.59004	0.0110137		480	72099	75706	76467	73720	0.944642	0.0250377		480	43372	44876	44958	45360	42487	0.615082	0.0170344		480	65501	69725	68182	68350	66917	0.876404	0.0206595		480	62325	63950	65592	61884
	500	73183	76565	76597	77910	76463	1.00103	0.0206787		500	38809	38111	38325	37659	37108	0.583991	0.00891919		500	71955	75494	76214	73746	0.942794	0.0241522		500	42139	44298	44124	45224	43169	0.609241	0.0163693		500	64972	68754	68385	68974	65931	0.872111	0.0236235		500	62628	64029	65042	60494
	520	72541	76756	76344	77575	76065	0.997255	0.022798		520	38054	37778	37834	38429	35909	0.57782	0.0134659		520	72013	74696	75448	73976	0.938749	0.0187011		520	41665	43335	44271	44032	41978	0.599021	0.0164668		520	64309	68028	68409	68342	65481	0.865779	0.0245109		520	62709	62847	64538	60451
	540	74304	76258	75901	77580	76102	0.999527	0.0137323		540	38493	36513	36890	37161	36008	0.568787	0.0128341		540	71621	75321	75616	72934	0.936717	0.0243774		540	41071	42504	43117	43501	41590	0.589288	0.014171		540	63981	67584	67300	66411	65356	0.855591	0.0191685		540	62625	62224	65291	60427
	560	72961	76859	75126	77533	75497	0.993824	0.0208042		560	37295	36301	37922	36822	35880	0.56619	0.0110604		560	70961	74460	75383	72760	0.930605	0.0247331		560	40364	42272	43046	43342	40950	0.584254	0.0180701		560	62871	67316	67330	67047	64721	0.852105	0.0258136		560	60879	62279	64580	60298
	580	72639	75842	75475	77957	76666	0.995409	0.023122		580	37277	35368	36723	36373	34523	0.554031	0.0151499		580	70733	74059	74579	72177	0.924214	0.0224217		580	40483	41971	42153	42928	41366	0.581269	0.0127266		580	63273	66643	67496	67221	64939	0.852848	0.0230258		580	61315	61263	64767	59673
	600	73092	75634	75505	76697	75543	0.989867	0.015599		600	36750	35403	36853	36118	34869	0.553198	0.0117829		600	72032	74527	74717	72530	0.931372	0.0173588		600	39641	41809	42375	41722	40131	0.572301	0.016427		600	63030	65896	65788	66212	64530	0.842197	0.0170587		600	61318	61478	64417	59709
	620	73188	76296	75529	77381	75659	0.994026	0.0181043		620	36117	35249	36728	36336	34673	0.550463	0.0115419		620	71440	74088	74100	72784	0.926953	0.0160918		620	39631	41139	41491	41600	39663	0.566307	0.0136428		620	61423	64849	65440	65182	63060	0.827959	0.0221434		620	60779	61517	63725	59241
	640	73341	76545	75368	77254	76302	0.996017	0.0177818		640	36756	35282	36269	35236	34810	0.548158	0.011117		640	69516	72814	73859	72516	0.915202	0.0236439		640	39444	40541	41385	41478	39899	0.564145	0.0124545		640	61816	65656	65437	64981	63175	0.830834	0.0214499		640	61440	61909	63773	59786
	660	73478	76030	75143	77301	76585	0.995299	0.0173442		660	35928	35567	35866	36098	34588	0.547217	0.00827874		660	69478	73099	73237	71144	0.909664	0.0226352		660	38435	39270	40820	40609	38702	0.55048	0.0151985		660	60960	64897	64563	64948	63151	0.824246	0.0219806		660	61166	61151	63776	59448
	680	73072	76767	74829	77178	75355	0.991786	0.0192943		680	36379	34829	35405	35797	33463	0.540536	0.0152748		680	69042	72348	74267	71082	0.90897	0.027834		680	38328	39215	39515	40596	38503	0.545808	0.0126166		680	60893	64085	64913	64629	62556	0.820511	0.0217134		680	59443	60674	63898	59135
	700	72672	75528	75225	77040	75729	0.989138	0.0187375		700	35564	34439	35540	35164	33805	0.536353	0.0104942		700	69269	72620	73152	69929	0.903362	0.0244605		700	37289	39297	39451	40095	38144	0.540575	0.0156262		700	61118	63494	64340	64264	62165	0.816125	0.0181228		700	59826	61456	63169	58387
	720	72816	75532	75568	77482	75450	0.990858	0.0195486		720	35076	34344	35459	34881	34019	0.5341	0.0079112		720	67865	72253	72176	70607	0.896803	0.0260212		720	37085	38852	40234	39503	37853	0.53849	0.0175245		720	59964	64125	63335	63530	61593	0.808792	0.0220834		720	59316	59949	63005	58213
	740	72891	75742	75497	77639	75534	0.992054	0.0198807		740	35414	34324	35378	34609	33253	0.531638	0.0122137		740	69139	72411	71569	70203	0.898138	0.0183727		740	37229	38193	39375	39269	37955	0.5343	0.0126708		740	60460	63234	63544	63429	60951	0.806388	0.0192969		740	60213	60555	62544	57919
	760	72164	75464	75145	76622	76033	0.987124	0.0203162		760	34999	33950	34706	34592	33749	0.52862	0.00725879		760	67958	71657	72153	70979	0.896315	0.0238606		760	37170	38130	38766	38489	37700	0.529386	0.00882288		760	59727	62833	61823	62754	60974	0.797312	0.0168691		760	59168	60746	62927	56906
	780	72528	76392	74312	76920	75401	0.987453	0.0206263		780	35210	34175	34594	33945	32646	0.524237	0.0130737		780	67512	70343	71121	69857	0.883907	0.0197044		780	36552	38608	38700	38749	36556	0.526353	0.016259		780	58172	62583	62323	62856	60120	0.791989	0.0260794		780	59056	59682	63092	57651
	800	73425	76310	74554	76662	75779	0.990548	0.0157388		800	34708	33166	34614	33583	32688	0.518671	0.0122187		800	67845	71397	71639	69309	0.888209	0.0228599		800	36789	38260	38378	38361	36540	0.524024	0.0127886		800	58771	62216	62310	62177	60141	0.790853	0.0206724		800	59703	60648	62703	57083
	820	71879	76341	75002	76643	75209	0.986193	0.0222182		820	34349	33678	33883	33333	31676	0.513016	0.0140617		820	67386	70979	70902	68980	0.88205	0.0218122		820	35780	37545	38748	37897	36352	0.518442	0.016631		820	58072	61556	61059	60983	59724	0.77993	0.0181991		820	59134	59904	62515	57554
	840	72086	74938	74461	77372	75213	0.983554	0.022221		840	34274	33356	33724	33615	32572	0.514928	0.0085397		840	66399	70001	70291	69198	0.874575	0.0225287		840	36182	36869	37687	38117	36692	0.516286	0.0108682		840	57487	62348	61585	60814	59772	0.781514	0.0244215		840	58323	59322	62001	57143
	860	72428	74662	74753	76352	74863	0.980893	0.0165071		860	34099	32850	33134	33271	31958	0.508077	0.0106201		860	66594	69600	70310	68151	0.870663	0.0208785		860	35651	36549	37870	38290	35686	0.512109	0.0170234		860	57506	62034	60609	60646	59252	0.776445	0.0221328		860	58715	59594	61834	56455
	880	72799	75628	74368	76120	75527	0.984532	0.0156749		880	34039	32838	33223	33044	31615	0.506377	0.0120298		880	66353	70689	70012	68382	0.873139	0.0244848		880	35607	36638	36826	37319	35798	0.50694	0.0100007		880	56863	61311	60283	60543	58611	0.770141	0.0230751		880	58962	59145	61081	56535
	900	71372	75710	74008	76827	75259	0.981203	0.0245178		900	33427	32488	33157	33295	31149	0.502557	0.0129339		900	65817	70013	70395	67720	0.868412	0.0270835		900	35346	36811	37681	37035	35763	0.508186	0.0132879		900	57320	60128	60592	59987	58551	0.767468	0.0174876		900	57814	58973	61145	56459
	920	71710	74804	74924	76916	74097	0.979297	0.0220419		920	34081	32563	32965	32953	31443	0.50406	0.01302		920	66130	68984	69963	67549	0.864231	0.0212481		920	34881	36363	37316	36668	35000	0.501486	0.0148409		920	56428	59336	59919	59956	58523	0.761216	0.0189428		920	57534	58666	60801	56696
	940	71162	75775	74260	77096	74692	0.980701	0.0259988		940	32863	32685	33645	32820	31328	0.502019	0.0115235		940	66183	68861	68795	67992	0.861711	0.0158167		940	35502	36214	37208	36455	34670	0.500988	0.0134321		940	56029	60128	59778	59645	57484	0.758375	0.0230269		940	57831	57856	60342	56029
	960	71976	75229	74300	76208	74409	0.978432	0.0184419		960	33621	32063	32179	32406	30629	0.494511	0.0146543		960	65100	69187	68437	67717	0.857305	0.0225435		960	34507	36112	36875	36763	34461	0.497284	0.0165044		960	55822	59545	59372	58800	57848	0.754035	0.0197198		960	57236	57939	60897	56143
	980	72509	74967	73889	76499	75070	0.980567	0.0174793		980	33120	32003	32653	32051	30847	0.493822	0.0117476		980	65402	68723	68589	67342	0.856084	0.0195172		980	34560	35282	36700	36466	34742	0.494591	0.0136781		980	55224	58362	59220	58808	57851	0.749061	0.0204		980	57447	57827	60602	55805
	1000	72230	75380	74164	76845	75548	0.983809	0.020436		1000	32455	32369	32318	32328	30520	0.49172	0.0113806		1000	63900	67973	68225	66414	0.84485	0.0251982		1000	34545	35034	36621	35806	34786	0.491925	0.0118236		1000	56023	58892	58341	58261	56494	0.745299	0.016322		1000	56784	57649	60666	55594
	1020	71315	74611	73531	75956	74769	0.973331	0.0205468		1020	32327	31752	32867	32231	30950	0.492141	0.00989428		1020	64018	68305	68655	65378	0.844355	0.0286259		1020	33917	34905	35862	36159	34039	0.486611	0.0142374		1020	54681	58067	57370	58388	56737	0.738136	0.0190127		1020	56414	57541	60605	55463
	1040	71795	74978	74013	75738	74686	0.976034	0.0176548		1040	31910	31745	31735	31778	30898	0.485807	0.00557881		1040	64811	67974	67764	66365	0.846124	0.0185674		1040	33759	35216	35710	35446	34160	0.484966	0.0118355		1040	54408	58456	57498	57965	56254	0.736423	0.021002		1040	55936	57300	60123	54286
	1060	71291	74484	73926	76445	74675	0.975011	0.0219019		1060	32397	31476	32320	31445	30276	0.48534	0.0117928		1060	64640	67835	68422	65690	0.845087	0.0225714		1060	33223	34707	35327	35291	33441	0.478561	0.0140034		1060	53843	57684	56827	56841	56004	0.727671	0.0189633		1060	55713	56687	59279	54508
	1080	72100	75598	73313	75683	73942	0.974524	0.0180167		1080	31522	31190	31697	31750	30379	0.481111	0.00774314		1080	63721	66773	67473	66016	0.836833	0.0206563		1080	33538	34455	35840	35457	33476	0.480723	0.015038		1080	53637	57086	57303	56759	55999	0.726597	0.0193153		1080	56098	56272	59167	54439
	1100	71676	74678	73923	76258	74624	0.9759	0.0195756		1100	31771	31578	31854	31815	30183	0.483148	0.00976919		1100	64407	66690	67327	65007	0.835083	0.0174473		1100	33278	34231	35210	34998	33445	0.47626	0.0121938		1100	53693	57192	56930	56707	54743	0.722666	0.0200235		1100	55774	56338	58892	54134
	1120	72228	74635	74160	76125	74889	0.978208	0.0166759		1120	31221	30881	31482	31062	30048	0.475443	0.00748668		1120	63311	67031	67048	65215	0.832464	0.0225902		1120	32812	34127	35446	34803	33835	0.475873	0.0138797		1120	53050	56413	56202	56349	55102	0.717105	0.0185012		1120	56074	56598	58322	53535
	1140	70515	74671	73140	76330	74600	0.970896	0.0256365		1140	31457	30809	31902	30759	29761	0.475425	0.0111509		1140	63138	65688	66769	65594	0.827975	0.0194646		1140	32870	34072	34933	34624	32463	0.470138	0.0150629		1140	52340	56170	56334	56092	54362	0.712401	0.0222284		1140	54925	55855	58783	53456
	1160	71147	74645	73593	76802	73983	0.973299	0.0239305		1160	31796	30562	31123	31419	30560	0.477797	0.0074255		1160	62380	66143	66549	64404	0.822545	0.024122		1160	32913	34186	34907	34127	32927	0.470411	0.0121078		1160	51945	55855	55518	55073	54945	0.707324	0.0202388		1160	55467	55553	59082	52526
	1180	69945	74742	73450	75997	73991	0.967922	0.0266725		1180	31251	30733	31216	30746	29749	0.472373	0.00833197		1180	61937	66619	67041	64269	0.823782	0.029916		1180	32644	33620	34369	34258	32601	0.466048	0.0118155		1180	52103	55639	55695	55633	54419	0.707719	0.0200086		1180	54686	54830	58926	53473
	1200	70728	74350	72457	75936	74238	0.966828	0.0234912		1200	31349	30374	31175	31136	29317	0.471316	0.0116049		1200	62644	66677	66539	63921	0.823512	0.0252371		1200	32572	33693	34590	33564	32439	0.464284	0.0123146		1200	52144	55064	55258	55628	53338	0.702397	0.0192325		1200	54513	55754	57856	52569
	1220	71070	74628	72992	75627	73904	0.968175	0.0203826		1220	31252	30591	31153	30814	29577	0.471426	0.00920332		1220	62485	65744	66073	64008	0.818849	0.0210913		1220	32257	33031	33592	33946	32417	0.45979	0.0101439		1220	51667	56264	54545	54540	53241	0.699356	0.0221476		1220	54055	55198	57945	52512
	1240	71322	73642	73120	75785	74539	0.968666	0.0195387		1240	30981	30175	30531	30476	29117	0.46495	0.00960551		1240	61353	65555	66261	63590	0.813932	0.0279354		1240	32346	32987	34572	33619	32210	0.461156	0.0135577		1240	51393	55102	54822	54363	52301	0.693466	0.0213485		1240	54340	55128	57334	53577
	1260	70785	74277	73130	75788	73538	0.966326	0.0214803		1260	31492	29639	30709	30454	29357	0.466091	0.0117707		1260	62058	64015	65989	63151	0.809031	0.0210831		1260	31563	32963	34192	33379	31355	0.454807	0.0168359		1260	51660	54258	54067	53715	53076	0.690348	0.0135746		1260	54139	54673	57330	52704
	1280	70772	73760	72755	75703	74278	0.965669	0.021612		1280	31145	29556	30661	30247	29108	0.46322	0.0112903		1280	61491	64767	65354	62889	0.806774	0.0224325		1280	31986	32427	33907	33307	31811	0.454768	0.0124422		1280	49973	53926	54277	53657	52295	0.683496	0.0228062		1280	53758	55042	57389	52930
	1300	70954	74059	74044	75436	73948	0.968753	0.0193771		1300	30674	30054	30923	30481	29513	0.466072	0.00764184		1300	61204	65290	65517	62706	0.807459	0.0264423		1300	32108	32761	33164	33220	32128	0.454609	0.00750579		1300	50381	53436	53835	54132	52611	0.684187	0.0195221		1300	53558	54300	57410	52753
	1320	70432	74206	72388	75205	73809	0.96244	0.0217805		1320	30239	30295	30365	30435	29324	0.463039	0.00628735		1320	60342	64179	64716	62541	0.798142	0.0249318		1320	31874	31880	33098	33264	31182	0.448813	0.012377		1320	49312	52616	53518	53059	51489	0.672798	0.0217391		1320	52819	53146	57693	52186
	1340	70945	74079	72639	75424	74017	0.965238	0.0199745		1340	30721	29901	30251	30013	28973	0.460583	0.00881056		1340	61190	64424	65240	63072	0.804952	0.0224445		1340	31213	32249	32959	33293	31628	0.448935	0.0121508		1340	49277	53319	53194	52088	52362	0.673434	0.0211691		1340	52814	53938	57500	51462
	1360	70647	73331	72964	74898	73288	0.960042	0.0179581		1360	30236	30303	30692	30198	28276	0.46011	0.0130763		1360	60209	64051	64793	63393	0.80026	0.0255852		1360	31314	32377	33236	33152	32012	0.45102	0.011202		1360	49503	52844	52676	53398	51045	0.671432	0.0206754		1360	53708	54326	56774	51402
	1380	69881	73655	72683	75617	74168	0.962345	0.0251297		1380	30767	29672	30213	30434	28812	0.460703	0.0105102		1380	59811	63778	64967	62382	0.79548	0.0281106		1380	31602	32519	32958	32779	31231	0.448231	0.0105647		1380	49336	52757	52315	52070	51634	0.667928	0.0173532		1380	53330	53304	55993	51323
	1400	70354	74248	73066	75207	74141	0.965006	0.021938		1400	30260	29505	30379	29855	28721	0.457082	0.00918299		1400	60458	63126	63418	62527	0.791013	0.0169326		1400	31114	32205	33385	32758	30919	0.446261	0.0146897		1400	48931	52111	52353	52344	49879	0.661474	0.020795		1400	52767	54032	56210	51221
	1420	70713	73732	72916	76235	73438	0.965054	0.0232238		1420	30131	29902	30326	29808	28625	0.457304	0.00913975		1420	59995	63548	63822	61829	0.789951	0.0224559		1420	31154	32178	32911	32181	31020	0.443654	0.0110179		1420	48501	51917	51922	52091	49688	0.657595	0.0211543		1420	52371	53441	56297	50712
	1440	70880	74131	72331	74371	73541	0.960373	0.0170203		1440	30314	29485	29564	29880	28534	0.454184	0.00903699		1440	60079	63180	63908	61631	0.788696	0.0215935		1440	30588	31432	32951	32402	31384	0.441743	0.012926		1440	48153	51659	52104	51388	50118	0.655791	0.0206503		1440	51829	52076	55660	51078
	1460	70664	73838	72731	74869	72625	0.958988	0.0184526		1460	30054	28974	29808	29567	27635	0.448839	0.0132794		1460	60182	63040	63702	61569	0.787729	0.0199264		1460	30867	31816	32222	32530	30831	0.440376	0.0108056		1460	48009	51401	50827	51580	49870	0.651302	0.0189221		1460	51607	53694	55758	51342
	1480	70238	73010	72589	74325	73092	0.955115	0.017591		1480	29572	28830	29496	28607	27933	0.443922	0.00930159		1480	59423	62714	63772	61338	0.783779	0.0238206		1480	31015	31609	32281	32829	30459	0.440173	0.0132186		1480	48125	51431	50789	51403	49797	0.650934	0.0179729		1480	51976	52679	55223	50810
	1500	69431	73439	72231	74249	73199	0.953261	0.0219356		1500	29713	29282	29524	29018	28020	0.447361	0.00912027		1500	59873	63279	62733	61109	0.782977	0.0196959		1500	30749	31534	32232	32148	30746	0.437992	0.0100511		1500	47569	50430	50668	51002	49108	0.643771	0.0183454		1500	51785	52198	55822	50175
	1520	69285	73930	72869	74900	72588	0.955951	0.0249822		1520	29482	28999	29351	29127	27670	0.444509	0.00998994		1520	58773	61552	62875	60847	0.773635	0.0217205		1520	30750	31500	32572	32126	30030	0.436793	0.014273		1520	47914	49991	50995	50168	49228	0.642526	0.0150125		1520	51495	52170	55607	50129
	1540	69595	73293	71661	74034	73562	0.952199	0.0213831		1540	29390	29237	29537	29383	27574	0.446021	0.0112378		1540	58213	60984	62938	60934	0.770535	0.0246215		1540	30440	31736	32061	31653	30243	0.434441	0.0114805		1540	47210	50874	50641	50479	48887	0.641996	0.0201468		1540	51027	52232	55449	49972
	1560	69164	72129	72120	74721	72208	0.947458	0.0231453		1560	29482	27987	29647	29289	27541	0.44241	0.0131605		1560	58875	61468	62496	60049	0.769961	0.0201396		1560	30393	31386	31837	32235	30140	0.434046	0.0126107		1560	46938	49566	49639	49331	48612	0.631632	0.0145719		1560	50640	51377	54505	49019
	1580	69601	73392	72705	74883	72443	0.95451	0.022671		1580	29106	28610	29334	28340	28407	0.441952	0.00604109		1580	57661	61762	61831	60504	0.766379	0.0247284		1580	30161	31173	31953	31865	30290	0.432519	0.0117545		1580	46937	49586	49526	49714	48276	0.63151	0.0154796		1580	51813	51567	55189	49830
	1600	69348	72979	72136	74512	72412	0.950206	0.022081		1600	28933	27815	28959	28672	27755	0.436841	0.00820446		1600	58268	61161	61835	59156	0.762137	0.0211966		1600	29619	31344	31607	31247	30211	0.428584	0.0118226		1600	46457	49786	49390	50126	48144	0.631159	0.0194045		1600	50715	51533	54927	49789
	1620	70212	72968	72680	75176	73080	0.957381	0.0207546		1620	29745	28582	28939	29555	27449	0.443406	0.0125608		1620	58270	60850	61890	59974	0.763925	0.0194329		1620	30312	30639	31269	31849	30370	0.429728	0.00915161		1620	45541	49005	49110	48987	47147	0.620515	0.0204392		1620	50831	51424	54179	49980
	1640	69054	73059	72520	74424	72497	0.950645	0.0233038		1640	29285	27649	28900	28685	27662	0.436985	0.0102317		1640	57427	61483	62160	59678	0.763177	0.0268477		1640	30076	31569	31403	31561	30416	0.431358	0.00982682		1640	45868	49723	48264	48599	47786	0.62168	0.0182717		1640	50631	51370	55039	49276
	1660	69810	72644	71628	74589	72088	0.948555	0.0203197		1660	28924	28570	28986	28695	26909	0.436687	0.0118149		1660	57883	61233	61966	58926	0.760831	0.0243033		1660	29366	30890	30835	31269	28914	0.420921	0.0145192		1660	45336	49022	48822	48270	47064	0.617213	0.0197548		1660	49871	51624	54321	48807
	1680	70296	72262	72382	74947	71854	0.951137	0.019692		1680	28926	28328	28784	29029	26867	0.436226	0.0122441		1680	57595	60329	60904	59327	0.754957	0.0183918		1680	30106	30291	30697	30530	29471	0.420423	0.00660905		1680	45270	48732	47939	48649	47129	0.615156	0.0184481		1680	50451	51391	54232	48334
	1700	69748	72729	72117	75305	72864	0.953824	0.0233399		1700	28748	28092	28717	28315	27230	0.433669	0.00850434		1700	57489	60818	60343	59169	0.753892	0.018798		1700	29029	30732	30916	31091	29272	0.42027	0.0135989		1700	44595	47391	48072	48350	46759	0.608552	0.0193661		1700	50033	51109	53439	48229
	1720	69440	72539	71575	73876	71970	0.944981	0.0190268		1720	28751	28127	28905	28133	27324	0.434093	0.00860097		1720	57280	59925	60696	58805	0.750364	0.0188131		1720	29261	30080	30694	30386	29252	0.416466	0.00912643		1720	44406	47306	47411	47007	46072	0.600879	0.016221		1720	49353	50973	53428	48483
	1740	69714	73400	71899	73381	72307	0.948402	0.017735		1740	28756	28173	28463	28721	26970	0.433611	0.010105		1740	56594	60192	59715	58136	0.743805	0.0207104		1740	29201	30268	30763	30059	29254	0.41611	0.00936125		1740	44953	47319	47485	47524	46576	0.605162	0.0140554		1740	49755	50417	54025	48124
	1760	69540	72471	71541	74115	72651	0.947395	0.019817		1760	28655	28316	28540	28481	26718	0.432464	0.0110698		1760	56585	59927	60435	57764	0.74404	0.0229916		1760	29501	30156	30070	30373	29157	0.415309	0.00701724		1760	43719	47926	46761	47853	46406	0.602077	0.0220998		1760	49385	50303	53116	48213
	1780	69119	73099	70983	73700	72874	0.945967	0.0221442		1780	28331	27580	28502	28724	26711	0.429815	0.0113323		1780	56281	59452	60103	58004	0.741278	0.0215182		1780	28773	29850	30606	30582	29037	0.414171	0.0118378		1780	44171	47668	46786	46740	46508	0.600028	0.0169311		1780	48827	50138	53131	47874
	1800	69912	72757	71053	74187	72328	0.947182	0.0192399		1800	28741	27898	28278	28405	26808	0.430682	0.0102357		1800	55505	58818	59210	57746	0.73316	0.021082		1800	29348	29686	30208	30021	28839	0.412095	0.00760383		1800	43816	46428	45891	46980	45500	0.591597	0.0155691		1800	48964	50013	52712	47323
	1820	68630	72027	71898	74654	72140	0.944847	0.025183		1820	28805	27706	27992	27865	26807	0.427746	0.00981549		1820	55595	59220	59664	58007	0.736986	0.0231301		1820	29236	29426	30549	30400	28979	0.413453	0.00988523		1820	43576	47053	46437	47249	45649	0.595088	0.0192549		1820	48950	49955	52141	47201
	1840	70283	71960	70764	74194	72745	0.946417	0.018448		1840	28941	27571	28060	27741	26664	0.427138	0.0113255		1840	55655	58749	59712	57473	0.734143	0.0222372		1840	28700	30326	30823	30310	29175	0.415523	0.0123689		1840	43379	46801	46379	47407	45069	0.592684	0.0207777		1840	48913	50107	53406	48089
	1860	69147	72012	70953	72907	72458	0.939925	0.0176334		1860	28121	27248	28142	27958	26194	0.423099	0.0114409		1860	55197	58476	58409	57074	0.72643	0.0194879		1860	28533	30524	30568	30310	28864	0.414034	0.0136446		1860	43314	46517	46338	45802	44345	0.585648	0.017905		1860	48920	49255	53119	47438
	1880	68495	72362	71389	73587	71994	0.940845	0.0222824		1880	28335	27775	27692	27646	26301	0.423364	0.0103229		1880	55336	58357	59470	57398	0.730884	0.0222414		1880	28780	29737	29831	30014	28601	0.408926	0.00906681		1880	43394	45876	46212	45911	44895	0.585575	0.0149283		1880	48461	48760	52649	47241
	1900	68348	72239	71163	73862	71878	0.939959	0.0237491		1900	28084	27362	27673	27712	26570	0.422294	0.00782948		1900	54525	58357	58784	57203	0.72552	0.0242829		1900	28890	29706	30062	29994	29242	0.411516	0.00699073		1900	43068	45255	45195	45551	44560	0.578695	0.0128689		1900	48016	49158	52036	46764
	1920	69011	71702	71192	73138	71214	0.936717	0.0174277		1920	28130	27346	28124	27474	26100	0.421596	0.0113954		1920	54909	57506	57929	56167	0.718045	0.0173721		1920	28987	29062	29724	29623	28617	0.406282	0.00644262		1920	41967	45318	45839	45685	44647	0.578247	0.0205815		1920	48038	48749	52432	46918
	1940	69048	72310	71527	73061	72233	0.941771	0.0181699		1940	28475	27200	28085	27649	26130	0.422718	0.0124496		1940	54367	58213	58917	56886	0.72398	0.0254185		1940	28610	28557	29589	30292	28749	0.405681	0.0105508		1940	42379	45510	45148	45099	44129	0.575165	0.016397		1940	47402	49263	51850	46016
	1960	68472	72043	71113	73860	71950	0.939823	0.0230608		1960	28342	27298	28096	28096	25812	0.423041	0.0142599		1960	54569	57512	58072	56287	0.71782	0.0196726		1960	28149	29451	29932	29884	28453	0.405882	0.0114849		1960	42392	45621	44998	45750	43786	0.575895	0.0183212		1960	47453	48325	52151	46748
	1980	69161	72481	70139	73162	72483	0.939791	0.0203778		1980	27733	27810	27405	27342	25841	0.418391	0.0109998		1980	54408	58066	57759	55936	0.716961	0.0216243		1980	28808	28791	29487	29894	27987	0.403372	0.010183		1980	41503	45036	45561	44830	43543	0.570528	0.0210608		1980	48041	48549	51633	46586
	2000	67861	71871	71555	73225	71677	0.936538	0.0235514		2000	27793	26716	27977	27224	26113	0.417444	0.0105699		2000	54042	56875	57569	56236	0.712374	0.0193505		2000	28697	29103	29542	30120	28167	0.405214	0.0104699		2000	41767	45172	44923	44524	43067	0.567888	0.0186347		2000	47349	48557	51811	45755
	2020	68078	71519	71529	73632	72028	0.938108	0.0238339		2020	27649	27284	27230	27198	26187	0.416599	0.00751226		2020	54338	56832	58137	56014	0.714273	0.0201625		2020	28700	29012	29696	29935	27878	0.404079	0.0114259		2020	41617	44095	44164	44909	43654	0.565264	0.0160738		2020	47798	48295	51601	46040
	2040	68912	71703	70618	73128	72467	0.938219	0.0195103		2040	27820	26734	27433	26945	25564	0.413366	0.0117937		2040	54324	57068	56592	55534	0.708557	0.0154592		2040	28228	28786	29602	29352	27892	0.400292	0.0100706		2040	41495	44509	44456	43590	42778	0.561095	0.016355		2040	48016	48002	51323	46341
	2060	68891	72125	71173	73978	71262	0.939799	0.0216026		2060	27602	26814	27124	27574	25751	0.4145	0.0104185		2060	54055	56485	57432	55997	0.709987	0.0180347		2060	27750	28943	29297	29008	27929	0.397696	0.00969295		2060	41126	44051	43781	44023	42505	0.557623	0.0164565		2060	47174	47817	51295	45011
	2080	68889	71752	71027	73395	71481	0.937472	0.0190632		2080	27581	26491	27734	27108	25704	0.413741	0.0114946		2080	53728	56466	57234	55410	0.706402	0.0192476		2080	28277	28293	29710	29301	27907	0.399257	0.0106744		2080	40695	43237	43762	44222	42229	0.554152	0.0181734		2080	47328	48153	51167	45315
	2100	68053	72076	70296	73482	71938	0.935634	0.0244086		2100	27167	26635	27236	27684	25646	0.412972	0.0107309		2100	53234	56174	57669	55533	0.705679	0.0233828		2100	27987	29105	28980	29074	28012	0.398338	0.00805433		2100	40474	43574	43736	44065	42997	0.555966	0.0187291		2100	47128	47548	50551	44471
	2120	68498	71277	70529	73036	71057	0.931827	0.0191728		2120	27554	26952	27095	27285	25705	0.413658	0.0098231		2120	53199	56209	56651	55157	0.70126	0.0194879		2120	28283	28432	29469	29285	27358	0.397417	0.011825		2120	40159	43613	43186	44398	42924	0.554502	0.0208009		2120	46190	47708	51171	45154
	2140	68123	71844	71084	72954	72077	0.936257	0.0217937		2140	27139	27126	27399	27217	25916	0.414291	0.00815564		2140	52966	56472	56634	55290	0.701723	0.0214618		2140	27355	28092	29088	28933	27729	0.392882	0.0104705		2140	40675	43412	42918	43187	42107	0.549375	0.0144013		2140	46716	46662	50793	45030
	2160	68994	71245	71245	72271	71024	0.932831	0.0140986		2160	27244	26472	26654	26766	25592	0.407932	0.00831211		2160	52965	55572	56434	54557	0.695909	0.0189005		2160	27337	28560	28821	29266	27407	0.393422	0.0120378		2160	39726	42909	43381	43157	41938	0.546301	0.0194082		2160	46366	47426	50063	46006
	2180	67792	70689	69940	72527	71398	0.926434	0.0208638		2180	27310	26320	27083	26854	25190	0.408021	0.0116154		2180	52291	55938	56621	54943	0.696749	0.0241019		2180	27232	28546	29066	28742	27675	0.39306	0.010692		2180	39873	43043	43927	42739	42028	0.547592	0.0197859		2180	46140	46956	51286	44680
	2200	68310	72035	70068	72075	70855	0.929055	0.0184086		2200	27132	26229	26676	26727	24951	0.404819	0.0115643		2200	52737	56339	56302	54999	0.6986	0.0214362		2200	27262	28405	28833	28531	27245	0.390319	0.0104096		2200	40226	43195	42559	42662	41394	0.543519	0.0154356		2200	46071	47293	50670	44548
	2220	68774	71167	69974	72627	70588	0.928495	0.0167877		2220	26930	26324	26365	26093	25579	0.403515	0.00671832		2220	52431	55586	55983	54096	0.69137	0.0204727		2220	27541	28373	28563	28755	27901	0.392704	0.00692094		2220	39974	42549	42472	42042	41468	0.539558	0.0136726		2220	46216	46742	50665	44321
	2240	68637	71368	69679	72602	71340	0.9298	0.0183759		2240	27074	26242	27086	26623	24824	0.40523	0.0128181		2240	52529	55444	55926	54213	0.69142	0.0192145		2240	27080	28195	28698	28262	27146	0.387829	0.0100637		2240	39405	42402	42733	42171	41735	0.539405	0.0171766		2240	46483	46265	49599	44680
	2260	67908	70595	70416	73154	71159	0.928764	0.0220812		2260	26480	25834	26823	26374	25281	0.401982	0.00832293		2260	52405	55308	56078	53891	0.690057	0.0205475		2260	27318	28646	28357	28422	26799	0.388277	0.0111916		2260	39755	42623	42113	42047	40956	0.536941	0.0148613		2260	45518	46757	50080	44515
	2280	68019	71045	70015	72177	71402	0.927254	0.0188768		2280	26439	26548	27046	26551	25014	0.404459	0.0105402		2280	52337	55577	55966	52796	0.686868	0.0236692		2280	27026	28566	28563	28764	26755	0.388644	0.0133779		2280	39230	42500	41825	41625	40779	0.532969	0.0162625		2280	46140	46416	50753	44140
	2300	67897	70752	70132	71675	71092	0.924336	0.0171657		2300	26279	26526	26761	26873	24904	0.403675	0.0109448		2300	52184	55820	55150	53671	0.687341	0.0205387		2300	26641	27678	28662	28171	26455	0.382893	0.0133077		2300	38750	41555	41228	40901	40773	0.525848	0.0142339		2300	45391	45767	49679	44316
	2320	67760	70821	69725	72442	70737	0.92417	0.0202243		2320	26345	25599	26609	26708	24748	0.399575	0.0113332		2320	51709	54316	55911	52555	0.679942	0.023744		2320	27327	27365	27937	28356	26959	0.38383	0.00769953		2320	39165	42025	41385	41454	40684	0.529745	0.0142555		2320	45313	45972	50662	44286
	2340	67848	71275	70470	72192	71187	0.92808	0.019433		2340	26740	26185	25885	26615	24542	0.399446	0.0120979		2340	51421	54806	54781	53779	0.68088	0.0201714		2340	27405	28095	28845	28303	26741	0.387851	0.0113864		2340	38526	41034	41969	41435	40413	0.526288	0.017199		2340	45345	46039	50302	43711
	2360	67923	71077	70141	72572	71031	0.92748	0.0200812		2360	26872	26247	26729	26253	24550	0.401548	0.0127364		2360	51358	54711	54444	52773	0.676122	0.0198433		2360	26499	27558	28143	28307	26562	0.381396	0.0118721		2360	38681	41751	40848	41783	40248	0.526117	0.0165859		2360	45395	46817	48988	44428
	2380	67719	70331	69888	72514	70774	0.923489	0.0203189		2380	26656	25781	26637	26441	24674	0.400128	0.0115606		2380	51519	54512	54575	52342	0.67505	0.0196008		2380	26704	27823	27933	28015	25986	0.379704	0.0125733		2380	39021	40790	40740	41367	40785	0.524543	0.0114889		2380	44688	46007	49915	43444
[truncated: 47 more columns]

## Sheet: Figure 4a
Figure 4a	Uncropped images for nascent peptide labeling by OP-puro

## Sheet: Figure 4b
Figure 4b	Quantification for nascent peptide labeling by OP-puro
	Tg (nM)	Replicate 1	Replicate 2	Replicate 3
Control	0	1	1	1
	50	0.566233	0.853927	0.777085
	500	0.501009	0.616743	0.637806
NSs	0	1.04554	1.32422	1.39636
	50	1.13857	1.33405	0.995028
	500	1.32733	1.28296	1.28216
NSs-c1+2-Ala-mut	0	1.35374	1.35238	1.34637
	50	0.953512	1.16141	0.911396
	500	0.422557	0.519524	0.482595

## Sheet: Figure 4c
Figure 4c	log2(footprint change normalized to mitochondrial genes) in Tg 500 nM
Transcript ID	Control	NSs	NSs-c1+2-Ala-mut
ENST00000420190.6	-1.0865	-0.335389	NA
ENST00000342066.8	-1.66153	-0.33575	-1.58478
ENST00000616016.4	-1.26133	-1.1938	NA
ENST00000616125.4	-1.38774	-0.249019	-1.55252
ENST00000617307.4	-1.41842	-0.267323	-1.59687
ENST00000618181.4	-1.36455	-0.191163	-1.68109
ENST00000618323.4	-1.09287	-0.754389	NA
ENST00000618779.4	-1.5282	-0.150909	-1.70601
ENST00000622503.4	-1.64201	-0.33575	-1.54417
ENST00000341065.8	-2.18784	-0.259476	-1.47644
ENST00000455979.1	-2.04054	-0.217822	-1.39088
ENST00000327044.7	-1.07008	0.456097	-1.84201
ENST00000428771.6	-2.21249	0.270094	-2.55504
ENST00000304952.10	-2.16609	0.243073	-2.55935
ENST00000484667.2	-2.19894	0.280905	-2.47548
ENST00000379370.7	-1.60134	0.230669	-2.78142
ENST00000620552.4	-1.68071	0.211274	-2.63656
ENST00000651234.1	-1.67785	0.173117	-2.62553
ENST00000652369.1	-1.67785	0.16583	-2.63106
ENST00000360001.11	-1.44717	0.320008	-2.94249
ENST00000660930.1	-1.3679	0.301498	-3.04824
ENST00000263741.12	-1.3622	0.293471	-3.02193
ENST00000465727.5	-1.52008	0.236604	-3.06958
ENST00000655486.1	-1.45191	0.326116	-2.96447
ENST00000403997.2	-1.46574	0.384105	-3.10899
ENST00000379198.5	-1.83379	0.629762	-2.35201
ENST00000347370.6	-2.05498	-0.00072652	-2.24886
ENST00000349431.10	-1.30523	0.0845618	-2.56977
ENST00000400929.6	-2.05498	-0.00072652	-2.24886
ENST00000464036.5	-0.167924	0.393125	NA
ENST00000360466.6	-1.30523	0.0845618	-2.56977
ENST00000400930.8	-1.36075	0.0352032	-2.47211
ENST00000435198.5	-1.35739	0.308668	-2.79513
ENST00000509720.5	NA	0.107811	-1.23774
ENST00000477894.5	-0.167924	0.393125	NA
ENST00000422076.5	-0.111216	-0.0128616	NA
ENST00000502382.1	-0.246186	0.280726	NA
ENST00000354700.10	-0.693673	0.198285	-2.21488
ENST00000353662.4	-0.64719	0.191326	-2.19177
ENST00000379031.10	-1.02579	0.027027	-2.47071
ENST00000467712.1	-0.456272	-0.00150328	-1.95232
ENST00000540437.5	-0.846693	0.585098	-2.4506
ENST00000545578.5	-0.905125	0.603297	-2.58
ENST00000618806.4	-0.885182	0.570565	-2.32311
ENST00000620829.4	-1.06482	0.364969	-2.2376
ENST00000435064.5	-0.859647	0.577817	-2.32496
ENST00000411962.5	-1.06921	0.364969	-2.25682
ENST00000421495.6	-1.20172	0.280359	-2.14422
ENST00000419704.5	-0.955187	0.347619	-2.04978
ENST00000450926.6	-0.807122	0.550178	-2.42494
ENST00000528879.5	-0.499128	0.850479	-2.61436
ENST00000434694.6	-0.70544	0.773292	-2.53221
ENST00000526797.5	0.183504	0.752149	-1.89347
ENST00000526332.5	-0.382992	0.867738	NA
ENST00000527719.5	-0.425937	0.882598	-2.68769
ENST00000530031.5	-0.425937	0.882598	-2.70276
ENST00000429572.5	-0.481829	0.715992	-2.23248
ENST00000534345.5	-0.370711	1.00919	-2.8135
ENST00000498476.6	0.0863974	0.8272	NA
ENST00000378891.9	NA	-0.510199	NA
ENST00000378888.10	NA	-0.474614	NA
ENST00000338370.7	-1.19774	0.305665	-2.56561
ENST00000338338.9	-1.19774	0.305665	-2.56561
ENST00000321751.9	-1.19774	0.305665	-2.56561
ENST00000378853.3	-1.19774	0.305665	-2.56561
ENST00000400809.8	-0.811495	-0.0630802	-1.02891
ENST00000408952.8	-0.931992	-0.0480186	-1.04454
ENST00000481223.6	-0.535585	-0.1425	-0.921994
ENST00000488340.5	-0.535585	-0.1425	-0.921994
ENST00000408918.8	-0.535585	-0.1425	-0.96945
ENST00000344843.12	-1.42783	-0.0569857	-2.15877
ENST00000492508.1	-1.58148	-0.0313068	-3.03938
ENST00000482352.1	-1.41191	-0.105101	-2.44228
ENST00000378785.7	-1.76665	0.535811	-1.96186
ENST00000475091.2	NA	0.747064	NA
ENST00000673477.1	-1.50685	0.0783886	-1.9756
ENST00000308647.8	-1.89181	0.280363	-1.84836
ENST00000378756.8	-1.70566	0.200949	-2.15649
ENST00000378755.9	-1.71523	0.22305	-2.13899
ENST00000339113.9	-1.20098	-0.365077	-2.04451
ENST00000536055.6	-1.68814	0.228032	-2.13666
ENST00000400830.4	-1.88999	0.527191	-2.02806
ENST00000291386.4	-0.990618	0.214703	-1.93658
ENST00000359060.5	-1.45526	0.105733	-2.55549
ENST00000520777.5	-0.619639	-0.164348	NA
ENST00000355826.9	-0.619639	-0.164348	NA
ENST00000518681.5	-0.440676	-0.107143	NA
ENST00000505820.6	-0.619639	-0.164348	NA
ENST00000487053.5	NA	-0.526394	NA
ENST00000378712.5	NA	-0.469216	NA
ENST00000504599.5	NA	-0.164348	NA
ENST00000378708.5	NA	-0.164348	NA
ENST00000514234.5	NA	0.181061	NA
ENST00000341832.10	-0.593095	0.0944127	-1.94508
ENST00000407249.7	-0.608773	0.05075	-1.99202
ENST00000340677.9	-0.615118	0.153437	-1.86294
ENST00000611150.3	-1.47897	-0.0288356	-2.08695
ENST00000615951.4	-1.30056	-0.293948	-2.33558
ENST00000626918.2	-0.503961	0.181462	-1.98105
ENST00000629289.2	-0.503961	0.181462	-1.98105
ENST00000629312.2	-0.503961	0.181462	-1.98105
ENST00000614300.4	NA	NA	NA
ENST00000617444.5	-1.00073	0.494342	-0.64419
ENST00000611123.1	-1.00073	0.494342	-0.64419
ENST00000404249.8	-0.56705	-0.0019194	-1.94391
ENST00000356200.7	-0.595064	0.0698451	-1.84753
ENST00000378638.6	-0.595064	0.0698451	-1.84753
ENST00000509982.5	-1.04442	-0.298007	-1.85279
ENST00000357760.6	-0.590721	0.00689454	-1.97641
ENST00000358779.9	-0.545488	-0.010529	-1.93651
ENST00000378633.5	-0.565697	-0.0695485	-1.99141
ENST00000460465.5	-0.986773	-0.177382	-1.7706
ENST00000479362.1	NA	-1.39194	-1.76688
ENST00000355439.7	NA	NA	0.142788
ENST00000643905.1	NA	NA	0.142788
ENST00000341426.9	-1.28251	0.0444208	-2.72113
ENST00000341991.7	-1.28251	0.0444208	-2.72113
ENST00000378625.5	-1.09848	-0.0810693	-2.91821
ENST00000342348.9	-1.30074	0.0474059	-2.80802
ENST00000489538.1	NA	NA	NA
ENST00000610897.4	-1.82816	0.165665	-3.00649
ENST00000615252.4	-1.89466	0.202449	-2.86323
ENST00000378609.9	-1.82816	0.165665	-3.00649
ENST00000439272.6	-1.7132	0.174346	-3.17662
ENST00000434686.6	-1.68554	0.0999536	-3.24111
ENST00000437146.1	-1.75274	0.0693855	-3.2461
ENST00000378567.8	-1.33064	-0.158101	NA
ENST00000461106.6	-1.05527	-0.363446	NA
ENST00000400919.7	NA	0.966283	NA
ENST00000428120.5	NA	0.666367	NA
ENST00000414253.5	NA	0.741558	-2.18922
ENST00000400918.7	NA	0.782385	NA
ENST00000378543.2	NA	0.966283	NA
ENST00000378546.9	NA	0.741558	-2.18922
ENST00000440825.6	NA	0.808575	NA
ENST00000420515.1	NA	0.634686	NA
ENST00000378536.5	-1.82038	0.412963	-3.70799
ENST00000378531.8	-0.499388	0.828382	NA
ENST00000378529.7	-0.36341	0.828382	NA
ENST00000378513.7	-1.82875	-0.0511624	-2.64032
ENST00000378518.5	-1.82875	-0.0511624	-2.64032
ENST00000605895.6	-1.69399	-0.00444737	-2.90531
ENST00000306256.13	-1.63135	-0.160357	-2.93401
ENST00000378512.5	-1.57071	0.00813416	-3.02837
ENST00000443438.5	-1.59239	-0.101936	-2.91105
ENST00000488353.2	-1.69399	-0.00444737	-2.90531
ENST00000288774.7	-1.16804	1.07686	NA
ENST00000650293.1	-1.16804	0.96611	NA
ENST00000447513.6	-1.16804	0.96611	NA
ENST00000507596.5	-1.39179	1.01516	NA
ENST00000378466.9	-0.238859	0.740732	-1.16835
ENST00000435556.8	-0.204459	0.753304	-1.1393
ENST00000505228.5	-0.0116043	1.00922	-0.80696
ENST00000651094.1	-0.246491	0.724557	-1.16835
ENST00000502512.1	0.0314838	0.772262	NA
ENST00000444521.6	-1.10715	0.0585983	-1.84564
ENST00000419916.7	-1.20566	-0.07086	-2.044
ENST00000511072.5	-0.93225	1.17617	0.291431
ENST00000378391.6	-0.823443	1.07138	0.235613
ENST00000270722.10	-0.844217	1.07138	0.235613
ENST00000514189.5	-0.859964	1.30101	0.291431
ENST00000509860.1	NA	1.61693	0.244673
ENST00000378344.7	-0.503501	0.312892	-2.15594
ENST00000378322.7	-1.38122	0.324922	-1.85769
ENST00000270708.12	-1.44188	0.332753	-1.93544
ENST00000424367.5	-1.359	0.158592	-1.80873
ENST00000465916.5	NA	0.270337	-2.48838
ENST00000419924.2	-0.599021	0.119366	-1.34787
ENST00000378295.9	-0.673741	0.720271	NA
ENST00000604074.5	-0.75837	0.769715	NA
ENST00000354437.8	-0.869879	0.633649	NA
ENST00000346387.8	-0.561803	0.83247	NA
ENST00000357733.7	-0.759111	0.612438	NA
ENST00000603362.5	-0.759111	0.612438	NA
ENST00000604479.5	-0.561803	0.83247	NA
ENST00000378285.5	-1.25486	0.553336	NA
ENST00000378288.8	-0.937661	0.668801	NA
ENST00000378290.4	-0.924693	0.720012	NA
ENST00000378251.3	-1.16831	0.298428	-1.87789
ENST00000378230.8	-1.09912	0.421297	-1.41163
ENST00000378223.3	NA	0.221623	NA
ENST00000338895.7	-1.68284	0.594976	-2.19632
ENST00000378209.7	-1.73969	0.502357	-2.23826
ENST00000491998.5	NA	0.412539	-1.89937
ENST00000361605.4	-0.849888	0.170993	-2.64328
ENST00000378156.9	-0.836078	0.253493	-1.288
ENST00000489180.6	NA	-0.105327	NA
ENST00000622020.4	NA	-0.105327	NA
ENST00000484532.6	-2.44253	-0.131254	-3.29873
ENST00000234875.9	-1.90639	-0.0506895	-2.82274
ENST00000497965.5	-1.87828	-0.0715751	-2.73837
ENST00000471204.5	-1.84102	-0.101996	-2.77432
ENST00000465387.5	-2.00551	-0.0160277	-2.93924
ENST00000462296.5	-2.45269	-0.146881	-3.27321
ENST00000465335.1	-2.39769	-0.1515	-3.27049
ENST00000343813.10	-1.11768	0.415724	-2.3277
ENST00000489498.5	-1.20708	0.537066	-1.36542
ENST00000474756.1	-1.06579	0.604733	-1.44821
ENST00000608083.5	-1.60039	0.178659	-2.27025
ENST00000377842.7	-1.63549	0.206662	-2.36549
ENST00000377845.7	-1.63549	0.206662	-2.36549
ENST00000377855.6	-1.63549	0.206662	-2.36549
ENST00000377860.8	-1.34037	0.29539	-2.38362
ENST00000418124.5	-1.38463	0.314363	-2.34408
ENST00000545482.5	-1.61481	0.172592	-2.27149
ENST00000361521.8	-1.61481	0.172592	-2.27149
ENST00000473466.2	-1.55098	0.32036	-2.47937
ENST00000377705.6	-0.863979	0.441226	-1.67612
ENST00000377674.9	-1.04762	0.303848	-0.943064
ENST00000319084.9	NA	0.497723	-0.853892
ENST00000435905.5	NA	0.614195	-0.793759
ENST00000377658.8	-0.905145	0.544378	-1.72701
ENST00000377663.3	-0.771748	0.467827	-2.09136
ENST00000467612.5	-1.45768	0.836645	-1.0887
ENST00000496707.5	-1.41052	0.833034	-1.07359
ENST00000463043.1	-1.20658	0.723039	-1.39992
ENST00000377648.5	-1.16819	0.432761	-1.42129
ENST00000054650.8	-0.759856	-0.301446	-2.40411
ENST00000307896.10	NA	-0.301446	NA
ENST00000377627.7	-0.275079	-0.196196	NA
ENST00000472925.1	-0.305186	-0.360391	NA
ENST00000451196.5	-0.560708	0.497587	-0.941072
ENST00000377577.10	-0.553746	0.326669	-1.07658
ENST00000294401.11	-0.541774	0.466316	-1.15887
ENST00000426784.1	-0.494693	0.267842	-1.00092
ENST00000303635.12	-1.7878	-0.221363	-2.95438
ENST00000473578.5	-1.63454	-0.497712	-2.81428
ENST00000557126.5	-1.63454	-0.412773	-2.81338
ENST00000467404.6	-1.15846	-0.709112	-2.33333
ENST00000461311.1	-1.5796	-0.516658	-2.7596
ENST00000482934.1	-0.707201	-0.501595	-1.55688
ENST00000054666.11	-1.3129	0.140355	-2.03168
ENST00000470357.1	-1.7376	0.304581	-1.9214
ENST00000493373.5	-1.82021	0.182334	-2.5179
ENST00000493678.5	-1.76687	0.185078	-2.50315
ENST00000377493.9	-1.93102	0.200326	-2.56784
ENST00000338639.10	-1.76687	0.185078	-2.50315
ENST00000377491.5	-1.76687	0.185078	-2.50315
ENST00000377488.5	-1.76687	0.185078	-2.50315
ENST00000469225.1	-1.62489	0.209408	-2.54031
ENST00000377482.10	-0.338765	0.637928	-2.69335
ENST00000337907.7	-1.27395	0.0638736	-1.78427
ENST00000400908.7	-1.27395	0.0638736	-1.78427
ENST00000377464.5	-1.45135	0.045858	-1.76106
ENST00000400907.6	-0.791914	-0.239697	-1.15483
ENST00000476556.5	-1.48473	0.264096	-2.18964
ENST00000656437.1	-1.31809	-0.166323	-1.56549
ENST00000659924.1	-0.391129	-0.103004	NA
ENST00000234590.10	-1.49989	0.326587	-2.23112
ENST00000647408.1	-1.49725	0.310152	-2.2588
ENST00000646370.2	-1.40209	0.267576	-2.15579
ENST00000497492.1	-1.49957	0.324527	-2.24463
ENST00000646660.1	-1.5495	0.331423	-2.15279
ENST00000646680.1	-1.36357	0.14016	-2.23587
ENST00000646906.1	-1.56502	0.273333	-2.21693
ENST00000646156.1	-1.49011	0.610648	-1.92859
ENST00000643438.1	-1.42308	0.299498	-2.05683
ENST00000489867.2	-1.42308	0.299498	-2.05683
ENST00000377403.6	NA	NA	NA
ENST00000602477.1	NA	NA	NA
ENST00000302692.7	-0.924821	0.735626	-2.31361
ENST00000340381.11	-1.05342	0.507494	-1.81275
ENST00000340305.9	-1.00328	0.42212	-1.83005
ENST00000416541.5	-0.80845	0.537655	-1.83874
ENST00000508400.1	NA	0.41116	-1.03443
ENST00000377298.8	-0.918499	0.539316	-1.72439
ENST00000650348.1	-0.768452	0.0799026	-1.70969
ENST00000435891.5	-0.981847	0.720932	-1.66831
ENST00000361311.4	-0.904333	0.539316	-1.72076
ENST00000488540.5	NA	-0.0767697	NA
ENST00000377223.6	-0.512518	-0.131416	NA
ENST00000400903.6	-0.512518	-0.131416	NA
ENST00000377213.1	-0.512518	-0.131416	NA
ENST00000462686.1	NA	0.125476	NA
ENST00000377205.6	NA	0.125476	NA
ENST00000253251.12	-1.37883	0.502908	-2.15283
ENST00000672724.1	-1.41169	0.54027	-2.10258
ENST00000343090.11	-1.40245	0.534064	-2.15328
ENST00000470736.1	NA	0.481272	-1.55437
ENST00000488228.1	NA	NA	NA
ENST00000377093.8	-1.7747	0.510845	-2.83195
ENST00000263934.10	-1.77849	0.621856	-2.542
ENST00000377086.5	-1.77052	0.629995	-2.52162
ENST00000377083.5	-1.7747	0.510845	-2.83195
ENST00000377081.5	-1.75804	0.629995	-2.50848
ENST00000620295.2	-1.76207	0.629995	-2.51553
ENST00000622724.3	-1.75804	0.629995	-2.50848
ENST00000635499.1	NA	0.344036	NA
ENST00000491493.5	-1.00082	0.328438	-1.70939
ENST00000270776.13	-1.13346	0.339351	-1.9461
ENST00000477958.5	-0.301484	0.552846	-1.51868
ENST00000483936.5	-1.22114	0.401372	-2.0882
ENST00000465632.5	-1.05983	0.289481	-1.63559
ENST00000460189.1	-1.10005	0.369536	-1.88303
ENST00000377038.8	-1.44906	0.555372	-1.80008
ENST00000476658.5	-1.36365	0.328942	-1.79987
ENST00000377036.2	-1.25669	0.462493	-1.61842
ENST00000356607.9	-0.559338	0.552343	-1.50225
ENST00000491661.2	-0.369553	0.617578	-0.963388
ENST00000377022.8	NA	1.18605	-0.991891
ENST00000344008.5	NA	1.44106	-1.09858
ENST00000473118.5	-2.10022	0.471383	-2.63172
ENST00000240185.7	-1.78631	0.364008	-2.46025
ENST00000639083.1	-1.78631	0.364008	-2.46025
ENST00000639599.1	-2.10949	0.378412	-2.54174
ENST00000629725.2	-2.10949	0.378412	-2.54435
ENST00000439080.6	NA	0.155016	-2.57652
ENST00000476201.5	-2.03619	0.406614	-2.4469
ENST00000472476.5	NA	0.155016	-2.57652
ENST00000614757.4	-2.10949	0.378412	-2.54435
ENST00000621715.4	-2.14622	0.371058	-2.64357
ENST00000315091.7	-2.10949	0.378412	-2.54174
ENST00000473869.5	-2.10949	0.378412	-2.54435
ENST00000638264.1	-1.89212	0.304887	-2.4523
ENST00000649624.1	-2.08157	0.422689	-2.54453
ENST00000616545.4	-2.11101	0.378412	-2.54435
ENST00000621790.4	-2.07552	0.372299	-2.54174
ENST00000622057.4	-1.92092	0.411975	-2.42627
ENST00000617172.4	-1.90669	0.407329	-2.419
ENST00000611963.4	-1.73488	0.306022	-2.47041
ENST00000620632.4	-2.07374	0.20853	-2.53675
ENST00000619555.4	-2.07374	0.20853	-2.53095
ENST00000610369.4	-2.13148	0.243852	-2.38871
ENST00000614494.1	-1.96244	0.280473	-2.27363
ENST00000611136.4	-1.9495	0.222584	-2.58742
ENST00000477447.6	NA	0.295182	-2.61216
ENST00000612542.1	NA	-0.00646808	NA
ENST00000620505.1	-1.19366	0.381889	-2.18701
ENST00000621573.1	NA	0.378444	NA
ENST00000376957.7	-1.94085	0.276541	-2.87961
ENST00000490101.1	-2.74534	0.232266	-2.33136
ENST00000465788.1	-1.69867	0.242706	-3.32158
ENST00000459997.1	-1.47213	0.429672	-2.6804
ENST00000487300.1	-2.32575	0.145825	-3.15296
ENST00000304457.11	-0.725591	0.400894	-2.06523
ENST00000376936.9	-0.759684	0.378407	-2.10319
ENST00000460196.1	-0.710099	0.485416	-1.4325
ENST00000376838.5	-0.885333	0.237114	-1.7439
ENST00000361445.9	-0.811164	0.385324	-1.46032
ENST00000376810.5	-1.86566	0.542017	-2.58513
ENST00000376804.2	NA	0.754094	NA
ENST00000486588.6	NA	1.10276	NA
ENST00000251546.8	NA	1.62929	-1.58262
ENST00000425796.5	NA	NA	-1.23721
ENST00000376770.5	NA	1.29036	NA
ENST00000251547.10	NA	1.29036	NA
ENST00000376768.5	NA	1.46044	NA
ENST00000376760.5	NA	1.62929	-1.58262
ENST00000376762.8	NA	1.62929	-1.58262
ENST00000376692.9	-1.10743	0.453239	-2.65237
ENST00000235310.7	-1.10743	0.453239	-2.65237
ENST00000376672.5	-1.10743	0.454421	-2.63556
ENST00000376669.9	-1.10743	0.454421	-2.63556
ENST00000376667.7	-1.10743	0.453239	-2.65237
ENST00000445656.5	-1.57157	0.52653	-2.94854
ENST00000456915.1	-1.4034	0.558168	-2.76852
ENST00000376637.7	-0.962959	0.133545	-0.948982
ENST00000400895.6	-0.943976	0.275343	-1.02271
ENST00000314340.10	-1.58289	0.394908	-1.21336
ENST00000376629.8	-1.63746	0.410029	-1.16071
ENST00000376627.6	-0.943976	0.218714	-1.02271
ENST00000452018.6	-1.01912	0.217456	-1.02271
ENST00000510878.1	NA	0.252252	-1.89152
ENST00000376592.6	NA	0.309299	-2.04822
ENST00000376583.7	NA	0.309299	-2.04822
ENST00000376585.6	NA	0.309299	-2.04822
ENST00000376590.8	NA	0.309299	-2.04822
ENST00000423400.7	NA	0.309299	-2.04822
ENST00000641407.1	NA	0.408115	NA
ENST00000641820.1	NA	NA	NA
ENST00000376572.8	-1.46435	0.422032	-1.87256
ENST00000616327.1	-1.46435	0.422032	-1.87256
ENST00000376576.3	-1.47733	0.434125	-1.87971
ENST00000196061.5	-1.24505	-0.0581587	-2.25107
ENST00000429000.6	-1.17566	-0.348959	NA
ENST00000444836.5	-1.19309	0.326196	-2.26054
ENST00000235329.9	-1.19309	0.326196	-2.26054
ENST00000412236.1	NA	0.672461	-2.48252
ENST00000235332.6	-0.709986	0.618009	NA
ENST00000620676.6	-0.582373	0.321336	-1.93153
ENST00000613099.4	-0.582373	0.321336	-1.91955
ENST00000011700.10	-0.128526	0.0747723	-1.64558
ENST00000616661.5	NA	0.561537	-1.50875
ENST00000430996.2	NA	0.70862	-1.24367
ENST00000317869.6	-1.25115	0.325279	-2.29393
ENST00000617807.2	-1.23195	0.240791	-2.33277
ENST00000621994.3	-1.28299	0.277705	-2.30029
ENST00000323770.7	-1.21687	0.245264	-2.41361
ENST00000294489.10	NA	0.277794	-2.56527
ENST00000617617.4	NA	0.277794	-2.56527
ENST00000376057.8	NA	0.288672	-2.5394
ENST00000621990.4	NA	0.328241	-2.3637
ENST00000510906.5	NA	0.340516	-2.3637
ENST00000509009.5	NA	0.306057	-2.28907
ENST00000376061.8	NA	0.250824	-2.09655
ENST00000513143.5	NA	0.250824	-2.09655
ENST00000487038.5	NA	0.250824	-2.09655
ENST00000475043.5	NA	0.265528	-2.06065
ENST00000311066.9	-0.326307	-0.0768809	-0.330598
ENST00000235372.11	-0.338117	-0.110859	-0.348681
ENST00000413440.5	-0.266509	-0.0826044	-0.534687
ENST00000343137.8	-0.266509	-0.0826044	-0.534687
ENST00000375980.9	NA	0.154341	-3.03912
ENST00000445566.1	NA	0.0443531	NA
ENST00000375838.5	NA	0.346085	NA
ENST00000616884.4	NA	1.02288	NA
ENST00000475133.5	NA	0.346085	NA
ENST00000375849.5	NA	0.361001	NA
ENST00000375847.8	-1.98715	0.857678	NA
ENST00000480945.6	-0.622807	0.129542	-1.79041
ENST00000320153.10	NA	0.585229	-1.83962
ENST00000483899.1	NA	0.707439	NA
ENST00000375799.8	-1.11916	-0.048529	NA
ENST00000375793.2	-0.966959	-0.0958341	NA
ENST00000642363.1	-1.25491	-0.0126456	NA
ENST00000483273.2	-1.48384	0.185826	-2.90463
ENST00000375759.8	-0.0789232	0.952212	-0.692069
ENST00000375743.8	NA	0.728613	NA
ENST00000537142.5	NA	0.485396	NA
ENST00000358432.8	-0.524032	0.622942	-1.78691
ENST00000375592.8	NA	0.506296	-2.58881
ENST00000471507.5	-1.31639	0.128936	-2.03277
ENST00000401089.3	-1.25012	0.180293	-1.86307
ENST00000401088.9	-1.43724	0.128936	-2.04785
ENST00000492354.1	-1.25012	0.166977	-1.98958
ENST00000504551.6	-1.44088	0.763627	-1.57476
ENST00000457722.6	-1.36853	0.499222	-2.37638
ENST00000337132.10	-1.31778	0.531216	-2.01293
ENST00000443980.6	-1.08868	0.379718	-2.08944
ENST00000504858.5	NA	0.802941	-1.38754
ENST00000492095.5	-1.31778	0.531216	-2.01293
ENST00000459640.5	-1.24775	0.322211	-1.96556
ENST00000513161.1	NA	0.602199	NA
ENST00000430580.6	1.09731	NA	-0.697881
ENST00000432949.5	1.24072	NA	-0.528258
ENST00000375541.10	-1.10639	0.224077	-1.67633
ENST00000445545.6	NA	0.326898	NA
ENST00000375534.7	NA	0.0494248	NA
ENST00000375535.4	NA	0.0877811	NA
ENST00000341676.9	-1.09627	0.4038	-2.44189
ENST00000326735.13	-1.13042	0.517846	-2.38428
ENST00000452699.5	-1.12478	0.517846	-2.39297
ENST00000502418.1	NA	0.710104	NA
ENST00000510069.5	-1.3537	0.0832686	-2.19686
ENST00000509619.1	-0.771903	-0.195661	-2.07163
ENST00000375499.7	-0.911905	0.166571	-1.93129
ENST00000491274.5	-0.781757	0.26343	-2.3564
ENST00000463045.2	-0.793316	0.303352	-2.80686
ENST00000375436.9	-0.530659	0.302745	-1.38611
ENST00000375433.3	-0.530659	0.302745	-1.38611
ENST00000290597.9	-1.30799	0.489374	-2.22825
ENST00000375341.8	-1.30799	0.489374	-2.22825
ENST00000538839.5	-1.09755	0.384557	-2.12095
ENST00000538309.5	-1.23549	0.506818	-2.75665
ENST00000432718.1	-0.693597	0.274992	NA
ENST00000455833.7	-0.0187406	0.352586	-2.63858
ENST00000416166.1	-0.144657	0.265785	NA
ENST00000375225.7	-0.102755	0.570417	-0.341604
ENST00000375254.8	-0.179139	0.828478	-0.972428
ENST00000375224.1	0.0453329	0.485943	-1.19238
ENST00000375218.3	NA	NA	NA
ENST00000425413.5	-0.107115	0.649093	-1.40349
ENST00000417040.1	0.0567456	0.85528	-1.22691
ENST00000477853.6	-0.618016	0.567306	-1.99508
ENST00000375199.7	-0.613615	0.56276	-1.99508
ENST00000375208.7	-0.608731	0.577021	-1.98464
ENST00000486405.1	-0.209666	0.914694	-1.68538
ENST00000486238.1	NA	0.711036	NA
ENST00000641089.1	-0.90498	0.749561	-1.88768
ENST00000330263.5	-1.31937	0.333116	-2.01639
ENST00000457194.6	-1.00058	0.0878615	-1.75174
ENST00000429712.5	-0.864768	0.527594	-1.85306
ENST00000420396.3	-0.864768	0.527594	-1.85306
ENST00000651966.1	-0.864768	0.527594	-1.85306
ENST00000361640.5	-0.844491	0.53095	-1.52611
ENST00000235835.7	-1.33757	0.387812	-1.87291
ENST00000330072.9	-1.33958	0.343964	-1.75839
ENST00000489286.5	-1.2747	0.534407	-1.67867
ENST00000481966.1	NA	0.776594	-1.8801
ENST00000375153.8	-0.758767	0.556627	NA
ENST00000375155.7	-0.758767	0.556627	NA
ENST00000400548.6	NA	0.62984	NA
ENST00000432465.1	NA	0.547097	NA
ENST00000264202.8	-1.32492	0.114536	-2.7987
ENST00000264203.7	-1.25763	0.176484	-2.67855
ENST00000375144.5	-1.33145	0.134211	-2.81162
ENST00000375142.5	-1.29544	0.106462	-2.84008
ENST00000433834.5	-1.32492	0.117527	-2.7987
ENST00000648702.1	-1.39356	0.394784	-2.33221
ENST00000617872.4	-1.35577	-0.0200308	-2.09556
ENST00000322753.7	-1.4042	0.125832	-2.11261
ENST00000602384.5	-1.45117	0.156864	-2.06217
ENST00000602293.5	-1.5155	0.251087	-2.0064
ENST00000264198.5	-0.614041	0.989704	-1.65584
ENST00000321556.5	-1.11106	0.255076	-1.6021
ENST00000415136.6	-1.10805	0.378386	-2.27551
ENST00000602624.6	-1.10364	0.374758	-2.2842
ENST00000375048.7	-1.10805	0.378386	-2.27551
ENST00000464364.1	-0.715155	0.415308	-2.29438
ENST00000312239.10	-1.21553	0.435643	-1.9281
ENST00000375003.6	-1.34599	0.404893	-1.83016
ENST00000419948.5	-1.18411	0.639245	-2.03705
ENST00000438032.5	-1.18798	0.549128	-2.08511
ENST00000424732.5	-1.26142	0.557897	-2.00759
ENST00000417710.5	-1.02517	0.514976	-2.28745
ENST00000375000.5	-1.15837	0.532239	-2.24959
ENST00000437575.5	NA	0.297502	NA
ENST00000419490.5	NA	0.297502	NA
ENST00000414993.1	-0.982042	0.546459	NA
ENST00000374935.7	-0.891308	0.47844	-1.99859
ENST00000264211.12	-0.895405	0.496504	-2.03318
ENST00000602326.5	-0.897141	0.49361	-2.13386
ENST00000400422.6	-0.92367	0.48409	-2.04715
ENST00000634879.1	-0.872903	0.515528	-2.01621
ENST00000356916.7	-1.25866	0.712153	-2.20673
ENST00000438975.5	-1.58962	0.797226	-1.6403
ENST00000411888.5	-1.52306	0.718113	-2.39228
ENST00000415912.6	-0.928303	0.404474	-1.91957
ENST00000374893.11	-0.928303	0.404474	-1.89639
ENST00000649812.1	-0.933595	0.404474	-1.91957
ENST00000357071.8	-0.968629	0.43671	-1.87282
ENST00000436918.6	-0.979405	0.404101	-1.97599
ENST00000264205.10	-0.928303	0.404474	-1.91957
ENST00000481130.6	-0.185279	0.334694	NA
ENST00000308271.14	-1.10543	0.530332	-1.91927
ENST00000400301.5	-1.07008	0.526606	-1.80014
ENST00000374732.7	-0.360173	0.672218	-1.59881
ENST00000529637.5	-1.0718	0.544826	-1.9657
ENST00000526044.5	NA	0.580092	NA
ENST00000534705.5	NA	0.815509	NA
ENST00000421625.6	-1.62336	0.40652	-1.95518
ENST00000374730.2	-0.908388	0.707439	NA
ENST00000527823.5	NA	NA	NA
ENST00000374695.8	-0.493608	0.475338	NA
ENST00000648594.1	-1.33519	0.390726	-2.40603
ENST00000400259.5	-1.33519	0.390726	-2.40603
ENST00000344548.7	-1.33519	0.390726	-2.40603
ENST00000498236.1	-1.19219	0.135892	-2.29914
ENST00000315554.13	-1.45909	0.343243	-2.57813
ENST00000656825.1	-1.33519	0.390726	-2.40603
ENST00000651171.1	-1.32256	0.471131	-2.66978
ENST00000652582.1	-1.38866	0.460373	-2.65624
ENST00000667384.1	-1.45738	0.347075	-2.57813
ENST00000411827.1	-1.36807	0.460289	-2.46116
ENST00000662562.1	-1.33519	0.390726	-2.40603
ENST00000650433.1	NA	0.718912	NA
ENST00000375647.5	-0.897044	0.375292	-1.45653
ENST00000374651.8	-0.788918	0.287895	-1.60683
ENST00000404138.5	-0.897044	0.375292	-1.45653
ENST00000400239.6	NA	0.842084	NA
ENST00000166244.8	NA	0.275599	NA
ENST00000374644.8	NA	0.574009	NA
ENST00000544305.5	NA	0.792815	NA
ENST00000374630.7	-1.08167	0.423616	-2.21958
ENST00000400191.7	-1.08167	0.423616	-2.21958
ENST00000374632.7	-1.08167	0.423616	-2.21958
ENST00000374627.1	-1.24807	0.514477	-2.43294
ENST00000465864.2	-1.30725	0.421895	-2.07695
ENST00000356634.7	-1.29617	0.430209	-2.09044
ENST00000400181.8	-1.31014	0.424413	-2.0857
ENST00000494920.1	-1.2832	0.393965	-2.14293
ENST00000418342.5	-0.934381	0.688772	-1.75352
ENST00000302291.8	-0.934381	0.688772	-1.75352
ENST00000314174.5	-0.854628	0.640923	-1.77589
ENST00000471849.5	NA	0.0762679	NA
ENST00000641107.1	-1.25096	0.328451	-2.26001
ENST00000302271.11	-1.17058	0.314546	-2.26031
ENST00000478691.5	-1.2593	0.349546	-2.31017
ENST00000374616.7	-1.18147	0.317187	-2.25349
ENST00000374612.5	-1.17058	0.314546	-2.26031
ENST00000606561.5	-1.21336	0.382578	-2.32825
ENST00000427764.3	-1.1387	0.344823	-2.26627
ENST00000314011.9	NA	-0.452736	-0.788759
ENST00000374608.3	NA	-0.452736	-0.788759
ENST00000361729.3	-0.776515	0.339346	-1.49827
ENST00000374561.6	-1.11259	0.205834	-1.28785
ENST00000374550.8	-1.59185	0.0754125	-2.53789
ENST00000643754.2	-1.57922	0.0805595	-2.5408
ENST00000458455.2	-1.59465	0.0790834	-2.54274
ENST00000418390.6	-0.992421	0.516471	-1.06208
ENST00000613537.4	-0.992421	0.516471	-1.06208
ENST00000609199.1	-0.988289	0.505059	-1.11827
ENST00000246151.9	-1.4801	0.702696	-2.0382
ENST00000415372.1	NA	1.11894	-2.36952
ENST00000374524.1	-1.69624	0.726226	-1.59336
ENST00000374514.8	-2.2255	0.253754	-2.39338
ENST00000420982.5	NA	0.0475278	-2.42353
ENST00000374505.6	-2.10865	-0.0183634	-2.30728
ENST00000374503.7	-2.4525	0.154085	-2.08119
ENST00000374502.7	-2.55996	0.0379084	-2.29371
ENST00000421070.1	NA	-0.0109056	-1.96939
ENST00000374501.1	-2.33701	0.402362	-2.54196
ENST00000617979.5	-1.13293	0.417223	-2.33509
ENST00000374497.7	-1.13293	0.417223	-2.33509
ENST00000456977.5	NA	0.479353	NA
ENST00000429356.5	-0.775708	0.68459	-2.56076
ENST00000418277.5	-1.08931	0.570425	-2.7166
ENST00000425913.5	NA	0.246802	-1.98484
ENST00000445705.1	NA	0.246802	-1.92621
ENST00000374490.8	-0.453535	0.2936	NA
ENST00000436439.6	-0.760002	0.312257	NA
ENST00000235958.4	NA	-0.325142	NA
ENST00000374479.3	-1.06275	0.391476	-2.70291
ENST00000647887.1	0.0753058	0.905812	-0.457826
ENST00000374468.1	0.0753058	0.905812	-0.457826
ENST00000334351.8	0.0753058	0.905812	-0.457826
ENST00000579103.1	NA	0.389193	NA
ENST00000492112.3	-1.45948	0.27111	-2.43427
ENST00000344989.10	-1.53662	0.264825	-2.57383
ENST00000453840.7	-1.51647	0.285541	-2.57912
ENST00000484146.6	-1.43477	0.305896	-2.60921
ENST00000374452.9	-1.41648	0.284777	-2.6871
ENST00000374453.7	-1.39439	0.306058	-2.69882
ENST00000343255.9	-1.4433	0.286572	-2.4335
ENST00000495785.1	NA	0.626828	-2.27254
ENST00000337248.9	NA	0.246802	-1.48608
ENST00000374409.5	NA	0.246802	-1.48608
ENST00000374399.9	-0.0683826	0.664741	-1.90179
ENST00000003912.7	-0.0444634	0.662223	-2.00836
ENST00000358028.8	-0.266356	0.400985	NA
ENST00000339255.2	-0.622144	0.742599	NA
ENST00000538532.6	NA	0.455758	NA
ENST00000374395.9	NA	0.455758	NA
ENST00000610732.4	NA	0.455758	NA
ENST00000593639.5	-0.986709	0.253304	-2.21488
ENST00000600523.5	NA	0.138232	NA
ENST00000374389.8	-1.19402	0.289432	-1.66379
ENST00000323848.14	-1.16508	0.297522	-1.65771
ENST00000447431.6	-1.20286	0.334348	-1.65508
ENST00000596378.1	-1.23635	0.287834	-1.54889
ENST00000488683.1	-0.988489	0.340945	-2.10638
ENST00000374379.9	-0.988489	0.340945	-2.10638
ENST00000236273.9	-0.978339	0.281047	-1.68179
ENST00000354361.3	-0.971178	0.206093	-1.85061
ENST00000374358.5	-1.35161	0.377387	-2.09045
ENST00000399766.7	-0.748915	0.218252	-2.33509
ENST00000374343.5	-1.30793	0.099443	-2.0373
ENST00000647928.1	-1.60587	0.120706	-1.76972
ENST00000374338.4	-0.405725	0.850643	-1.20143
ENST00000354177.8	-2.28079	0.128626	-2.456
ENST00000361547.7	-2.17671	0.0702957	-2.5614
ENST00000374315.1	-2.21376	0.0461835	-2.57994
ENST00000374303.7	NA	0.676754	-2.33101
ENST00000374307.9	NA	0.657771	-2.21645
ENST00000374301.7	NA	0.676754	-2.33101
ENST00000374300.7	NA	0.676754	-2.33101
ENST00000538789.5	-1.22054	0.22356	-2.88072
ENST00000374298.3	-1.15817	0.297567	-2.89794
ENST00000426559.6	-1.93291	0.117072	-2.62044
ENST00000455785.7	-1.81527	0.113167	-2.6186
ENST00000399728.5	-1.81527	0.113167	-2.6186
ENST00000357865.6	-1.81527	0.113167	-2.6186
ENST00000374291.5	-1.81527	0.113167	-2.6186
ENST00000446334.1	-1.7921	0.213949	-2.48496
ENST00000374282.8	-0.26297	0.781028	NA
ENST00000374284.5	-0.26297	0.781028	NA
ENST00000619836.4	-0.503769	0.890249	NA
ENST00000374269.2	-0.503769	0.890249	NA
ENST00000374271.8	-0.503769	0.890249	NA
ENST00000374266.7	-1.26413	0.0823853	-2.53283
ENST00000270812.6	-1.29752	0.245905	-2.25282
ENST00000640292.2	-2.23127	0.910508	-1.61098
ENST00000451429.7	-1.77034	0.926912	-1.53733
ENST00000252992.8	-1.76393	0.937051	-1.53733
ENST00000453146.1	-2.05594	0.693329	-2.18114
ENST00000270792.10	NA	-0.182695	-2.0269
ENST00000319041.6	NA	-0.092147	NA
ENST00000314675.11	0.537869	1.3779	-1.14224
ENST00000357089.8	-0.220542	1.4377	-0.928025
ENST00000374221.7	-0.241761	1.3743	-0.963408
ENST00000374217.6	-0.220542	1.4377	-0.928025
ENST00000374222.5	-0.241761	1.3743	-0.963408
ENST00000374215.5	NA	NA	NA
ENST00000452980.5	NA	NA	NA
ENST00000442942.6	NA	NA	NA
ENST00000427245.6	NA	0.071001	NA
ENST00000236342.12	-2.19177	0.146186	-2.59737
ENST00000525682.6	NA	0.357062	-2.46605
ENST00000526219.5	NA	0.0700459	-2.68733
ENST00000374185.7	NA	0.186582	NA
ENST00000360009.6	-2.18218	0.146186	-2.57844
ENST00000533087.5	NA	0.0609498	NA
ENST00000531312.5	NA	0.186633	NA
ENST00000525165.5	NA	0.0969542	NA
ENST00000436153.6	NA	0.071001	NA
ENST00000430232.5	NA	0.255442	NA
ENST00000361427.6	-1.63754	-0.257322	-2.46438
ENST00000619352.4	-1.63754	-0.257322	-2.46438
ENST00000374168.7	-1.60942	0.0856378	-1.99954
ENST00000374166.8	-1.58246	0.0977071	-1.95427
ENST00000526792.5	-1.70948	0.117866	-2.07777
ENST00000530003.5	-1.57334	0.0878504	-1.97019
ENST00000531382.5	-1.57334	0.0878504	-1.9553
ENST00000430799.7	-0.827103	0.606947	-1.6958
ENST00000324856.13	-0.790695	0.589062	-1.54522
ENST00000637465.1	-0.593618	1.04891	NA
ENST00000457599.6	-0.80496	0.554773	-1.49708
ENST00000374152.7	-0.78962	0.606947	-1.6958
ENST00000615191.4	-0.834075	0.568105	-1.58006
ENST00000636219.1	-0.8304	0.594254	-1.70516
ENST00000466382.2	0.0234268	NA	NA
ENST00000374142.9	NA	0.808683	NA
ENST00000374141.6	NA	0.624847	NA
ENST00000374135.9	-0.0129964	0.543265	-1.13322
ENST00000374133.3	-0.781398	0.120096	-2.21236
ENST00000361720.10	-0.324509	-0.216046	NA
ENST00000435827.6	-1.47267	0.292396	-1.90049
ENST00000321265.10	-1.27538	0.240721	-2.0785
ENST00000452707.1	-1.6149	0.275741	-2.02438
ENST00000522111.3	NA	0.595164	NA
ENST00000263980.8	NA	0.479404	-2.76846
ENST00000374086.3	NA	0.307409	NA
ENST00000319394.8	-0.839385	0.266714	NA
ENST00000361771.7	-0.776143	0.238903	NA
ENST00000447062.2	-1.00068	0.222601	NA
ENST00000611517.4	-2.06823	-0.263624	-2.49883
ENST00000374076.8	-2.06823	-0.263624	-2.49883
ENST00000464720.5	NA	-0.384361	NA
ENST00000608611.5	-1.97636	-0.209835	-2.76188
ENST00000466759.5	NA	-0.296278	NA
ENST00000486082.5	NA	-0.384361	NA
ENST00000464813.5	-1.8523	-0.143038	NA
ENST00000478104.5	-1.92341	-0.0125415	NA
ENST00000498220.1	-1.89912	-0.16663	-2.55564
ENST00000357582.3	-0.549082	1.05487	-1.25499
ENST00000374040.7	-0.549082	1.05487	-1.20037
ENST00000618852.5	-1.0902	0.438448	-1.75015
ENST00000536657.1	-1.20722	0.122556	-1.934
ENST00000247087.10	NA	0.932097	-0.579491
ENST00000644989.1	NA	0.932097	-0.579491
ENST00000374011.6	NA	0.932097	-0.579491
ENST00000642416.1	NA	0.932097	-0.579491
ENST00000642245.1	NA	0.932097	-0.579491
ENST00000339145.8	-0.0424218	0.93301	NA
ENST00000361157.11	-0.0424218	0.83537	NA
ENST00000362020.4	-0.0424218	0.93301	NA
ENST00000373954.10	NA	0.186562	-1.53349
ENST00000530324.5	NA	0.29679	-1.72099
ENST00000234549.11	NA	0.124712	-1.68168
ENST00000373949.5	NA	0.124712	-1.41861
ENST00000010299.10	NA	0.186562	-1.79652
ENST00000373943.9	-0.846531	0.648352	-2.50463
ENST00000440806.2	-0.703534	0.628639	-2.33684
ENST00000311772.10	-0.745864	0.204772	-1.94284
ENST00000236412.11	-0.668403	0.259606	-1.83914
ENST00000373931.8	-0.834571	0.0219374	-1.96234
ENST00000431586.1	-0.885059	0.151683	-2.07416
ENST00000373912.8	-1.45066	0.51562	-2.21234
ENST00000419958.5	-1.60837	0.407474	-2.22466
ENST00000373909.7	-1.44529	0.51562	-2.21234
ENST00000313433.11	-1.44353	0.51562	-2.21234
ENST00000444045.1	-1.20428	0.547088	-2.24382
ENST00000373894.8	-0.519909	NA	-1.20409
ENST00000373888.8	0.00900713	NA	-1.4683
ENST00000549094.1	-0.79648	NA	-1.12251
ENST00000373871.8	-0.760125	0.215279	-1.36564
ENST00000436342.6	-0.681738	0.311331	-1.46898
ENST00000540618.5	-0.749161	0.173094	-1.37924
ENST00000373864.5	-1.11993	0.447139	-1.11847
ENST00000373863.3	-0.715712	0.123536	-1.3303
ENST00000603289.5	-2.41764	0.625499	-2.44842
ENST00000263697.6	-0.975983	0.618004	-2.14638
ENST00000497986.5	-1.37297	0.178265	-1.403
ENST00000335514.10	-1.44733	0.243952	-2.02479
ENST00000468425.2	-1.33332	0.198615	-1.43254
ENST00000465645.1	-1.38707	0.180813	-1.39748
ENST00000253063.4	-0.231617	0.189646	-1.68905
ENST00000373842.9	-0.427295	0.297745	-1.32505
ENST00000398997.2	-0.427295	0.297745	-1.32505
ENST00000373839.8	-1.61262	0.690412	-1.83527
ENST00000373836.4	-1.61262	0.71513	-1.81602
ENST00000398958.6	-1.26131	0.402156	-2.30581
ENST00000649185.1	-1.30877	0.401102	-2.40821
ENST00000427469.5	-1.47613	0.262514	-1.88296
ENST00000434290.6	-1.42951	0.239954	-2.1116
ENST00000373833.10	-1.26131	0.402156	-2.30581
ENST00000419074.5	-1.35967	0.220366	-2.15498
ENST00000373832.5	-1.26131	0.402156	-2.30581
ENST00000373831.7	-1.30877	0.401102	-2.40821
ENST00000411533.5	-1.31238	0.40687	-2.42896
ENST00000430407.1	-1.31522	0.322627	-2.21739
ENST00000373830.4	-1.33505	0.605225	-2.72239
ENST00000373824.8	-0.955706	0.348552	-2.10467
ENST00000263974.4	-0.955706	0.348552	-2.10467
ENST00000373816.5	-0.472193	0.694683	-1.41332
ENST00000361872.8	-0.472193	0.694683	-1.41332
ENST00000294409.2	-0.472193	0.726777	-1.41332
ENST00000474884.5	-0.750281	0.38477	-1.55528
ENST00000542507.5	-0.616554	0.480884	-1.5904
ENST00000373812.8	-0.616554	0.480884	-1.5904
ENST00000541996.5	-0.578929	0.521519	-1.52967
ENST00000496288.5	-0.438755	0.424707	-1.26295
ENST00000642260.1	-1.22155	0.115056	-2.64331
ENST00000647103.1	-1.30774	0.120776	-2.62474
ENST00000343067.8	-1.29563	0.0818702	-2.61719
ENST00000356093.6	-1.21804	0.126838	-2.6493
ENST00000646189.1	-1.59506	0.21131	-2.55856
ENST00000644342.1	-1.64427	0.203534	-2.63625
ENST00000646800.1	-1.47118	0.203185	-2.58056
ENST00000642937.1	-1.22155	0.115056	-2.6493
ENST00000373800.7	-1.33078	0.128688	-2.55395
ENST00000643155.1	-1.10939	-0.18994	NA
ENST00000649717.1	-1.3249	0.155939	-2.73047
ENST00000347529.7	-1.40982	0.0434438	-2.51653
ENST00000646260.1	-1.60581	0.140431	-2.535
ENST00000373798.5	-1.29563	0.0818702	-2.61719
ENST00000644600.1	-1.50731	0.146039	-2.5641
ENST00000643173.1	-1.60581	0.151935	-2.54655
ENST00000648181.1	-1.50938	0.0989831	-2.36299
ENST00000650265.1	-1.60581	0.151935	-2.54655
ENST00000644780.1	-1.34069	0.137916	-2.47239
ENST00000648891.1	-1.11338	0.186277	-3.04179
ENST00000643604.1	-1.50731	0.146039	-2.5584
ENST00000373797.2	-1.50731	0.146039	-2.5588
ENST00000349460.9	-1.39748	0.0929961	-2.65684
ENST00000645184.1	-1.60581	0.151935	-2.54119
ENST00000642643.1	-1.18828	0.235247	-3.65896
ENST00000636666.1	-1.71773	0.129632	-2.38787
ENST00000644848.1	-2.22231	0.108751	-2.1498
ENST00000644470.1	NA	-0.158054	-1.83768
ENST00000646871.1	NA	0.0331724	-1.84496
ENST00000373795.7	-1.27041	0.192821	-2.2001
ENST00000466448.4	-1.04562	0.298964	-2.1416
ENST00000263702.11	-0.850635	0.545703	NA
ENST00000373791.7	NA	0.400511	NA
ENST00000463412.1	NA	-0.230373	NA
ENST00000345512.7	-0.458961	0.0563162	-2.06089
ENST00000373779.8	-0.458961	0.0969171	-2.06089
ENST00000428026.6	-0.495973	0.0903627	-2.04162
ENST00000460170.2	-0.446708	0.113838	-2.06089
ENST00000424085.6	-0.133711	0.466466	-0.686426
ENST00000257075.9	-0.147563	0.552557	-0.559945
ENST00000373747.7	-0.187599	0.571857	-0.498239
ENST00000525843.5	-0.10383	0.545453	-0.571691
ENST00000426105.6	-0.160337	0.568149	-0.539466
ENST00000498419.5	-0.234596	0.613821	-0.575821
ENST00000440538.6	-0.137715	0.565795	-0.512252
ENST00000373741.8	-0.1807	0.579531	-0.539466
ENST00000373742.6	-0.176011	0.553671	-0.517598
ENST00000530669.1	NA	0.88059	NA
ENST00000529846.5	0.260421	0.429928	-0.700194
ENST00000525997.1	0.121599	0.429868	-0.853209
ENST00000527498.1	NA	1.16001	-0.018288
ENST00000532678.1	0.0178948	0.605002	-0.121174
ENST00000526215.5	-0.131434	-0.620308	-0.512211
ENST00000525948.5	-0.131434	-0.620308	-0.512211
ENST00000480602.1	-0.699101	-0.0483883	-0.588862
ENST00000531867.1	-0.25245	-0.253379	-0.421603
ENST00000263694.9	-1.20371	0.406212	-2.34399
ENST00000373720.3	-2.03227	0.5839	-2.30099
ENST00000546109.5	NA	0.4976	-1.54251
ENST00000615916.4	NA	0.476663	-1.54251
ENST00000616393.4	NA	0.927256	-1.69866
ENST00000616859.4	NA	0.262076	-1.48695
ENST00000344147.9	NA	0.560803	-1.61064
ENST00000373714.5	NA	0.560803	-1.61064
ENST00000627541.1	NA	0.507454	-1.48981
ENST00000373710.5	-0.619648	-0.595527	NA
ENST00000536859.5	-0.619648	-0.595527	NA
ENST00000373709.8	-0.619648	-0.595527	NA
ENST00000536384.2	-0.619648	-0.595527	NA
ENST00000373703.5	-1.44994	0.234781	-1.38652
ENST00000602725.5	NA	-0.266494	NA
ENST00000647444.2	NA	-0.266494	NA
ENST00000649841.1	NA	-0.266494	NA
ENST00000457805.6	NA	-0.056091	NA
ENST00000602683.5	NA	-0.406789	NA
ENST00000327300.12	-1.26086	0.162796	-2.047
ENST00000492989.1	-1.17252	0.135032	-2.00153
ENST00000438825.5	NA	-0.102517	NA
ENST00000336294.10	-1.35429	0.139547	NA
ENST00000441402.5	NA	-0.526131	NA
ENST00000373625.8	-0.850119	0.430874	-1.39402
ENST00000471599.5	-0.751913	0.573782	-1.65606
ENST00000446515.1	-0.862324	0.401655	-1.09557
ENST00000373610.8	-1.43486	0.21229	-2.23502
ENST00000373609.1	-1.43486	0.21229	-2.23502
ENST00000373602.9	NA	0.243887	-1.51497
ENST00000421922.6	NA	0.428613	-1.71102
ENST00000461819.5	NA	0.0581127	-1.41062
ENST00000291358.10	NA	NA	NA
ENST00000537469.2	NA	NA	NA
ENST00000355082.9	-1.27026	0.107772	-1.65435
ENST00000373586.1	-1.26554	0.365243	-1.88856
ENST00000373548.8	-1.36798	0.43544	-1.81304
ENST00000428704.1	-1.51867	0.477381	-1.93999
ENST00000329421.8	-1.5237	0.37824	-2.12887
ENST00000455895.6	-0.768927	0.0719362	-1.41063
ENST00000444377.5	-0.68415	0.0213526	-1.60761
ENST00000341071.11	-0.752734	0.0256888	-1.37711
ENST00000526031.5	-0.730258	0.242484	-1.13413
ENST00000419121.6	-0.820235	0.120523	-1.34761
ENST00000446293.6	-0.752734	0.0877441	-1.37711
ENST00000527163.5	-1.18859	-0.367842	-1.49621
ENST00000530485.1	-0.811681	-0.238318	-1.45536
ENST00000373510.9	NA	-0.574538	NA
ENST00000316459.4	NA	NA	NA
ENST00000341885.5	NA	0.551265	NA
ENST00000468695.5	-1.20645	0.554294	-1.93481
ENST00000492007.5	NA	0.900137	-1.89771
ENST00000373506.7	-1.37525	0.570723	-2.06769
ENST00000373501.6	-0.864866	0.582866	-2.12714
ENST00000473294.6	NA	0.477734	-1.61122
ENST00000436661.5	-1.05501	0.60682	-1.54364
ENST00000476493.5	NA	0.551265	NA
ENST00000465588.2	-0.67845	0.857078	-2.31117
ENST00000479075.5	NA	0.644583	NA
ENST00000414241.7	-1.40688	0.355519	-2.31036
ENST00000527118.5	-1.36852	-0.072503	-1.9374
ENST00000373493.10	-1.3955	0.346555	-2.30632
ENST00000526193.5	-1.47129	0.08779	-1.94187
ENST00000492348.6	-1.47129	0.08779	-1.94187
ENST00000373485.5	-1.40738	0.35035	-2.27921
ENST00000477563.6	-1.24856	0.205733	-2.09932
ENST00000458695.6	-1.42011	0.360311	-2.35198
ENST00000490500.5	-1.32936	0.238848	-2.28604
ENST00000445722.2	-1.42227	0.309539	-2.32297
ENST00000475321.5	-1.27136	0.445435	-2.39149
ENST00000463378.5	-1.26096	0.411582	-2.55724
ENST00000460669.5	-1.2612	0.456928	-2.55708
ENST00000482190.1	-1.19033	0.475643	-2.47272
ENST00000401073.7	NA	0.321038	NA
ENST00000373481.7	NA	0.233692	NA
ENST00000373480.1	NA	0.276007	NA
ENST00000373477.8	-0.583387	0.42689	-1.49641
ENST00000616261.1	-0.463768	0.533922	-1.41404
ENST00000373476.5	-0.663507	0.0780059	-1.52929
ENST00000373475.10	-0.663507	0.0780059	-1.52929
ENST00000373456.11	-1.23797	0.471877	-1.86642
ENST00000356990.9	NA	0.48188	-2.06269
ENST00000235150.4	-1.50035	0.509315	-1.88576
ENST00000629371.2	-1.16502	0.30694	-1.89628
ENST00000373449.7	-1.23285	0.428252	-2.23252
ENST00000672715.1	-1.2216	0.416091	-2.21567
ENST00000354858.11	-1.18401	0.460222	-2.34225
ENST00000548033.5	-1.19577	0.476287	-2.36967
ENST00000467905.5	-1.23285	0.428252	-2.23252
ENST00000480134.5	-1.16502	0.30694	-1.89628
ENST00000550338.5	-0.836546	0.0679061	-1.5496
ENST00000673291.1	-1.0233	0.38124	-2.12491
ENST00000487289.1	-1.0233	0.378009	-2.12491
ENST00000626911.1	-0.836546	0.0679061	-1.5496
ENST00000539719.6	NA	-0.560776	NA
ENST00000373428.5	NA	-0.560776	NA
ENST00000431992.5	NA	0.369371	-1.91597
ENST00000373418.7	NA	0.415931	-1.99349
ENST00000373422.7	NA	0.421983	-1.84263
ENST00000257118.5	NA	0.369371	-1.93096
ENST00000426886.1	NA	0.972619	-1.67748
ENST00000521580.3	-1.54804	0.818065	-2.08142
ENST00000446026.1	-1.54804	0.818065	-2.08142
ENST00000456842.1	-1.54804	0.818065	-2.08142
ENST00000423898.1	-1.54804	0.818065	-2.08142
ENST00000417239.1	-1.54804	0.818065	-2.08142
ENST00000373337.3	-0.683455	0.477451	-1.88487
ENST00000357182.9	0.272178	1.30233	-0.880433
ENST00000650449.1	-0.24788	0.254406	-1.57291
ENST00000417119.5	-0.488458	0.491706	-1.1616
ENST00000611874.4	-0.24788	0.254406	-1.57291
ENST00000359858.9	-0.24788	0.254406	-1.57291
ENST00000373330.1	-0.24788	0.254406	-1.57291
ENST00000460428.5	-0.450821	0.257427	-1.84844
ENST00000470472.5	-0.65442	0.224504	-1.69803
ENST00000357214.6	-0.677119	0.427244	-1.45625
ENST00000314607.11	-1.23438	0.713239	-1.65914
ENST00000457946.1	-1.34043	0.667023	-1.4416
ENST00000325722.8	-0.921622	0.255196	-1.73785
ENST00000373266.8	NA	0.537711	-1.37819
ENST00000426982.6	-0.921622	0.255196	-1.87537
ENST00000440579.5	-0.6854	0.0713501	-2.43457
ENST00000431916.5	-0.593618	0.155	NA
ENST00000482929.6	-0.801663	-0.0923675	NA
ENST00000478463.6	-0.801663	-0.0923675	NA
ENST00000469892.5	-0.835123	-0.0515245	NA
ENST00000373253.7	-1.00838	0.495618	-1.52852
ENST00000356090.8	-1.05722	0.511773	-1.53638
ENST00000373243.7	-1.05722	0.511773	-1.53638
ENST00000437806.1	-1.12632	0.843423	-1.67485
ENST00000423723.1	-1.0012	0.67077	-1.50365
ENST00000373237.4	-1.39715	0.408424	-2.20021
ENST00000621781.4	-1.60896	0.405971	-2.31381
ENST00000251195.9	-0.877308	0.347237	-2.21451
ENST00000318121.8	-0.880044	0.337768	-2.15555
ENST00000373220.7	-0.915569	0.37341	-2.14907
ENST00000520551.1	-0.946639	0.336433	-2.09411
ENST00000373206.5	-1.65381	0.158816	NA
ENST00000373204.6	-1.47053	0.213409	NA
ENST00000373191.9	-0.972071	0.492676	-1.29815
ENST00000373178.5	-1.43957	0.386445	-1.79532
ENST00000616074.4	-1.26954	-0.151536	-2.37516
ENST00000616395.4	-1.07249	0.05066	-2.24512
ENST00000617904.4	-1.30799	0.0154245	-2.52485
ENST00000373166.8	-1.07946	0.060167	-2.25259
ENST00000373163.5	-1.30799	0.0154245	-2.52485
ENST00000373162.5	-1.30799	0.0154245	-2.52485
ENST00000373159.1	-0.623842	0.501805	-1.64838
ENST00000429533.6	-0.914655	0.768504	NA
ENST00000316156.8	-1.78791	0.363685	-3.32613
ENST00000373150.8	-1.85265	0.426717	-3.3183
ENST00000373151.6	-1.80596	0.416809	-3.18134
ENST00000530729.1	NA	0.62984	NA
ENST00000530975.4	NA	0.29349	NA
ENST00000469141.6	-0.81713	0.189015	-1.55676
ENST00000648638.1	-0.837947	0.191042	-1.52209
ENST00000354618.10	-0.81713	0.189015	-1.55676
ENST00000359297.6	NA	0.0902484	NA
ENST00000373129.7	-1.16883	0.27976	NA
ENST00000373130.7	-1.14894	0.237202	NA
ENST00000373132.3	-1.16883	0.27976	NA
ENST00000315732.3	-0.26297	-0.361392	NA
ENST00000373116.6	-1.9012	0.427881	-2.294
ENST00000373075.6	-1.76737	0.281999	-2.34186
ENST00000296214.9	-1.66493	0.345609	-2.3827
ENST00000373074.5	-1.79911	0.400634	-2.30191
ENST00000373073.8	-1.7432	0.281999	-2.19427
ENST00000448519.2	-1.7432	0.281999	-2.31113
ENST00000296215.8	-0.928023	0.156862	-0.807116
ENST00000373062.8	-0.881263	0.389571	-2.1252
ENST00000538069.2	-0.769296	0.522223	-1.6817
ENST00000358011.8	-1.09364	0.513354	-1.9086
ENST00000494120.1	-0.599747	0.947472	NA
ENST00000464085.5	-1.09364	0.513354	-1.9086
ENST00000491981.5	-1.03458	0.531333	-2.14879
ENST00000461359.5	-0.715754	0.846973	-2.37695
ENST00000477060.1	-1.01562	0.830239	-2.26611
ENST00000486637.1	-0.703361	0.641855	-2.22259
ENST00000327331.2	-0.389842	0.44897	-1.33916
ENST00000373055.6	-0.389842	0.44897	-1.33916
ENST00000373045.10	-2.12897	0.334942	-2.95235
ENST00000397631.7	-2.18936	0.368194	-2.81492
ENST00000532512.1	NA	0.589637	NA
ENST00000525897.1	NA	0.13011	NA
ENST00000329006.5	NA	0.184297	NA
ENST00000373044.3	-1.90292	0.62701	-1.51267
ENST00000373043.1	NA	0.287016	-1.8401
ENST00000468084.1	NA	0.287016	-1.8401
ENST00000373042.5	-1.81557	0.522379	-2.21609
ENST00000373027.5	NA	0.316404	NA
ENST00000458109.6	NA	0.641197	NA
ENST00000373024.8	NA	0.174843	NA
ENST00000373023.6	-1.43766	0.144755	NA
ENST00000373026.5	-1.43766	0.144755	NA
ENST00000373019.5	-0.813131	0.562513	-1.64195
ENST00000373016.4	-1.23151	0.0525356	-1.63853
ENST00000373014.5	-1.01036	0.427202	-1.80494
ENST00000373001.4	-1.26099	0.511423	-1.90228
ENST00000397572.5	-1.37759	0.0108966	-2.19955
ENST00000494695.4	NA	0.0900387	-2.0403
ENST00000621281.1	-1.3582	0.000890742	-2.25397
ENST00000432648.8	-1.06305	0.17089	-2.24278
ENST00000446189.6	-1.14175	0.424036	-2.19791
ENST00000372984.8	-0.951718	-0.144742	-1.94911
ENST00000531822.1	-1.00066	0.190595	-2.3056
ENST00000372967.3	-1.88571	0.214215	-2.64187
ENST00000372969.8	-1.88571	0.214215	-2.64187
ENST00000567887.5	0.531643	0.0595032	-0.0985615
ENST00000372915.7	0.590717	0.0331645	0.0470274
ENST00000361689.6	0.52012	0.0595032	-0.209648
ENST00000564288.5	0.531643	0.0595032	-0.0985615
ENST00000671089.1	0.52012	0.0595032	-0.209648
ENST00000530262.5	1.32138	-0.192942	NA
ENST00000372925.6	0.512384	0.225571	0.00167981
ENST00000289893.8	0.274998	0.135631	-0.353657
ENST00000530275.3	-0.223683	-0.292321	-0.832938
ENST00000641012.1	-0.300171	-0.184409	-0.497695
ENST00000437136.5	-0.867869	0.616041	-2.23212
ENST00000372862.7	-1.3296	0.445923	-2.48749
ENST00000372857.7	-1.31318	0.44862	-2.4611
ENST00000372856.7	-1.34704	0.459851	-2.48683
ENST00000372858.8	-1.32676	0.470517	-2.43666
ENST00000530186.1	-0.631069	0.0756236	-2.68178
ENST00000421687.6	-1.35714	0.479917	-2.49106
ENST00000527718.1	-1.97316	0.384573	-2.33055
ENST00000470443.5	-1.56696	0.779378	-2.43781
ENST00000474378.1	-1.27926	0.620424	-2.71556
ENST00000451091.2	-1.37409	0.406447	-2.26828
ENST00000470018.5	-1.0445	0.947339	-0.828428
ENST00000324379.9	-0.832157	0.327332	-1.80324
ENST00000356511.6	-0.791067	0.364816	-1.68507
ENST00000497370.5	-1.11787	0.334995	-1.58023
ENST00000470213.5	-0.823577	0.390569	-1.96382
ENST00000372835.9	-1.04354	0.176649	-1.77406
ENST00000372830.5	-0.804304	0.364816	-1.73042
ENST00000372827.8	-0.109013	1.11633	NA
ENST00000316891.10	-1.03206	0.146815	-1.08146
ENST00000441669.6	-0.904744	0.242212	-1.29386
ENST00000462797.5	-0.978041	0.022154	-0.681513
ENST00000372818.5	-1.40531	0.182422	-0.969876
ENST00000492612.6	NA	NA	NA
ENST00000489945.5	NA	NA	NA
ENST00000469476.2	NA	0.578612	-0.533535
ENST00000420632.6	-0.535386	0.896903	-2.64682
ENST00000372811.9	-0.669906	0.780688	-2.35846
ENST00000434861.5	-1.12741	0.662559	-2.09371
ENST00000372809.5	-0.669906	0.818731	-2.34596
ENST00000372797.7	-1.33534	0.511813	-2.18109
ENST00000372802.5	-1.3227	0.502258	-2.19289
ENST00000449311.5	-0.666035	0.736884	-2.08134
ENST00000421589.5	-0.797362	0.664488	-2.00985
ENST00000414893.5	-1.616	0.650614	-2.41104
ENST00000372792.7	-1.33534	0.511813	-2.18109
ENST00000414281.5	-0.854833	0.645223	-2.05101
ENST00000420216.5	-0.682369	0.701011	-2.03106
ENST00000372798.5	-1.3227	0.502258	-2.19289
ENST00000340450.7	-1.3227	0.502258	-2.19289
ENST00000372805.7	-1.33534	0.511813	-2.18109
ENST00000435719.5	-0.954269	0.708298	-2.13037
ENST00000427843.5	-0.924792	0.626041	-2.05092
ENST00000417287.5	-0.705009	0.724898	-2.08084
ENST00000424977.1	-0.797362	0.664488	-2.03633
ENST00000446031.1	-0.524179	0.259424	-2.41618
ENST00000642050.1	-0.635622	0.318561	-1.93073
ENST00000641471.1	-0.606445	0.329232	-1.97902
ENST00000530076.6	-0.914815	0.156045	-2.29096
ENST00000641083.1	-0.660098	0.336088	-1.91974
ENST00000433473.8	-0.579003	0.329232	-1.97902
ENST00000530704.6	-0.207375	0.385182	-1.57905
ENST00000641319.1	-0.629318	0.321316	-1.95527
ENST00000439754.6	-0.728929	0.376108	-1.82554
ENST00000641691.1	NA	0.379406	0.12724
ENST00000449045.7	-0.955993	0.256499	-1.79539
ENST00000529905.5	-0.635622	0.318561	-1.93073
ENST00000641381.1	-0.646763	0.181711	-2.37837
ENST00000641924.1	NA	0.466962	0.12724
ENST00000527311.7	-0.37574	0.219368	-1.73183
ENST00000372779.9	-0.690943	0.772159	-0.345054
ENST00000526547.2	NA	0.489819	0.0249316
ENST00000641548.1	NA	0.379406	0.12724
ENST00000372771.5	-1.15758	0.528117	-1.27407
ENST00000372759.4	-0.638094	0.390657	-1.67432
ENST00000372748.8	NA	0.353891	NA
ENST00000435168.6	-1.0517	-0.369067	-1.17682
ENST00000372718.8	-0.954224	-0.114047	-1.33508
ENST00000372708.5	-0.899354	-0.177013	-1.31385
ENST00000614549.4	-0.871103	-0.177013	-1.37274
ENST00000539317.2	-0.902118	-0.169196	-1.3704
ENST00000648542.1	NA	0.0653296	-0.988404
ENST00000372699.8	NA	0.0653296	-0.988404
ENST00000427410.6	-0.939991	0.0758656	-2.09923
ENST00000447388.7	-1.05328	0.141187	-2.31959
ENST00000425457.6	-1.08532	0.0974416	-2.3281
ENST00000453631.5	-0.590637	0.0428438	-2.36062
ENST00000456393.6	-1.00069	0.121702	-2.26567
ENST00000372654.5	-1.05328	0.141187	-2.31959
ENST00000534399.5	-0.300171	-0.0314465	NA
ENST00000372653.5	-1.11563	0.0889574	-2.27189
ENST00000372669.8	-0.844636	0.0833697	-2.28507
ENST00000372652.5	-0.914078	0.158081	-2.16555
ENST00000372651.5	-1.05328	0.141187	-2.31959
ENST00000531464.5	-0.228452	-0.361392	NA
ENST00000440226.7	-1.05328	0.141187	-2.31959
ENST00000525290.5	-0.740444	-0.0223533	-2.42563
ENST00000530965.5	-0.726431	0.314862	NA
ENST00000416859.6	-0.688957	0.105787	-1.96187
ENST00000308733.9	-0.940511	0.116318	-2.17389
ENST00000414185.1	-1.00048	0.232869	-2.09989
ENST00000650070.2	-1.09463	0.180851	-2.5592
ENST00000648914.1	-0.972589	0.174271	-2.66902
ENST00000649864.1	-1.06042	0.190469	-2.58021
ENST00000648020.1	-0.938378	0.203499	-2.82317
ENST00000649124.1	-1.09463	0.180851	-2.5592
ENST00000463285.6	-0.913557	0.200855	-2.6762
ENST00000470271.5	-0.0219975	0.276939	-2.69463
ENST00000372616.1	-1.09463	0.180851	-2.5592
ENST00000649215.1	-1.33857	0.185865	-2.38448
ENST00000463423.6	-1.09717	0.637233	-1.85254
ENST00000397174.6	NA	0.87181	NA
ENST00000402904.6	NA	0.836728	NA
ENST00000361191.9	NA	0.836728	NA
ENST00000361705.7	NA	1.00722	NA
ENST00000397171.6	NA	0.836728	NA
ENST00000326197.11	NA	0.87181	NA
ENST00000372595.5	NA	0.836728	NA
ENST00000337495.9	NA	0.826275	NA
ENST00000372596.5	NA	0.836728	NA
ENST00000372597.5	NA	1.00722	NA
ENST00000456518.3	NA	NA	NA
ENST00000372572.5	-1.37697	0.422461	-2.22942
ENST00000372573.5	-1.37697	0.422461	-2.22942
ENST00000545068.5	-1.37697	0.422461	-2.22942
ENST00000361776.5	-1.35151	0.421392	-2.14604
ENST00000361346.6	-1.37697	0.422461	-2.22942
ENST00000445886.5	-1.99811	0.192786	-2.49623
ENST00000372562.1	NA	-0.305925	-0.59654
ENST00000372560.3	-0.329139	0.770716	-0.670712
ENST00000372561.4	-0.685538	0.429035	-0.732969
ENST00000304979.8	-0.823859	0.386165	-2.42576
ENST00000372550.5	-1.00887	0.221121	-2.48622
ENST00000440068.5	-0.790005	0.38658	-2.53599
ENST00000436387.1	-0.663876	-0.242104	NA
ENST00000461351.1	-1.13342	0.418903	-2.17592
ENST00000321358.12	-1.79885	0.0892852	-2.5549
ENST00000332220.10	-2.0339	0.100995	-2.52329
ENST00000436427.1	-1.86446	0.0581465	-2.58415
ENST00000397054.7	-0.80271	0.479016	-1.76913
ENST00000236040.8	-0.80271	0.479016	-1.702
ENST00000296388.9	-0.77648	0.505892	-1.68299
ENST00000431412.3	NA	0.734874	NA
ENST00000372526.2	NA	0.59213	-1.90978
ENST00000372525.7	-0.368105	0.571129	NA
ENST00000426263.9	-0.774228	0.614155	-1.35901
ENST00000630287.2	-0.941079	0.672889	-1.5828
ENST00000475162.3	-0.814039	0.584376	-1.71257
ENST00000669445.1	NA	0.776594	-0.791793
ENST00000372500.4	-0.700298	0.598422	-1.76138
ENST00000431635.6	-0.868767	0.455687	-1.64871
ENST00000236051.2	-0.90355	0.438894	-1.62563
ENST00000310955.11	-1.10311	0.386236	-2.05865
ENST00000372462.1	-1.10311	0.386236	-2.05865
ENST00000621943.4	-1.15845	0.294627	-1.97703
ENST00000413844.3	-1.23771	0.285266	-2.09406
ENST00000372458.8	-1.15845	0.294627	-1.97703
ENST00000372457.9	-1.55614	0.287317	-1.97182
ENST00000290663.10	-1.56293	0.287317	-1.89027
ENST00000372455.4	-1.68205	0.126234	-2.01787
ENST00000562955.2	NA	0.567506	-1.63577
ENST00000634258.3	NA	0.567506	-1.63577
ENST00000372425.8	NA	-0.456955	NA
ENST00000583037.5	NA	-0.632239	NA
ENST00000372433.5	NA	-0.498505	NA
ENST00000372434.5	NA	-0.502116	NA
ENST00000470662.5	NA	-0.884065	NA
ENST00000487366.5	NA	-1.3077	NA
ENST00000372430.7	NA	-0.55103	NA
ENST00000372432.5	NA	-0.582642	NA
ENST00000486909.1	NA	-0.520417	NA
ENST00000617451.4	NA	0.422378	NA
ENST00000359947.9	-1.42637	0.223615	-3.19531
ENST00000438120.5	-1.42885	0.223615	-3.10784
ENST00000437607.1	NA	0.422378	NA
ENST00000412568.6	-1.20412	0.21329	-3.05554
ENST00000429895.5	-1.34216	0.189422	-3.11395
ENST00000414879.5	-1.44784	0.172154	-3.20195
ENST00000372407.4	-1.38302	0.15525	-3.45804
ENST00000372396.4	-0.508485	0.59827	-1.54812
ENST00000645057.1	-0.472325	0.737176	-1.6535
ENST00000463151.5	0.0115456	0.71486	-1.7741
ENST00000372343.8	0.0644362	0.673851	-1.3534
ENST00000524776.5	-1.14831	-0.250197	NA
ENST00000255108.8	-0.401844	0.604774	-1.09152
ENST00000492306.5	NA	-0.801276	NA
ENST00000396758.6	-0.597699	0.69843	-1.51561
ENST00000459879.1	-0.480751	0.76676	-1.13879
ENST00000472505.6	-1.45345	0.505506	-2.34573
ENST00000532642.5	-1.14544	0.537688	-2.09197
ENST00000236067.8	-1.45514	0.507903	-2.19421
ENST00000471859.6	-1.34304	0.507142	-2.15736
ENST00000461670.5	NA	0.0762679	NA
ENST00000472174.7	-1.19461	0.519855	-2.11353
ENST00000498664.1	-1.45514	0.507903	-2.19421
ENST00000309519.8	NA	-0.436423	NA
ENST00000372307.7	-0.425579	NA	-0.575586
ENST00000372306.7	0.100741	NA	-0.64122
ENST00000372310.7	0.0870895	0.0356199	-0.440504
ENST00000475075.6	-0.1581	NA	-0.15063
ENST00000357730.6	0.0870895	NA	-0.400729
ENST00000360584.6	0.0870895	NA	-0.400729
ENST00000361745.10	-0.907933	0.00934545	-1.8377
ENST00000446292.5	-1.00074	-0.113803	-1.68709
ENST00000440641.5	-0.552993	-0.140609	-1.71703
ENST00000372289.7	-0.907933	0.00934545	-1.8377
ENST00000436069.5	-0.278573	-0.567891	NA
ENST00000437511.5	-0.643567	-0.0886255	-1.85303
ENST00000315913.9	-0.907933	0.00934545	-1.8377
ENST00000372290.4	-0.661602	-0.0217	-1.65519
ENST00000456170.6	-1.11707	0.261963	-1.94406
ENST00000372259.9	-1.17794	0.24282	-1.97351
ENST00000372257.7	-1.04988	0.19243	-1.81579
ENST00000649995.1	-1.06854	0.257675	-1.74911
ENST00000452396.5	-1.40166	0.338066	-1.92527
ENST00000457571.1	-1.04183	0.281352	-1.64027
ENST00000355387.6	-2.16169	0.175674	-2.26864
ENST00000361799.7	-2.16169	0.175674	-2.26864
ENST00000372247.6	-2.16169	0.175674	-2.26864
ENST00000335497.11	-1.61262	0.391476	NA
ENST00000440132.2	-1.68205	0.196132	-2.21488
ENST00000452259.5	-0.349934	0.403827	-1.44047
ENST00000372224.9	-0.470919	0.365342	-1.41668
ENST00000455186.5	-1.06173	0.323671	-1.43636
ENST00000372217.5	-0.530372	0.331599	-1.50408
ENST00000423289.1	-0.148864	0.915857	NA
ENST00000396651.8	-1.70397	0.0507318	-2.63756
ENST00000372209.3	-1.62285	0.0720709	-2.62187
ENST00000360403.7	-1.00806	0.346069	-1.85239
ENST00000620860.4	-0.963169	0.440795	-1.92451
ENST00000439363.5	-0.869224	0.0186606	-2.2905
ENST00000372183.7	-0.99654	0.422553	-1.90847
ENST00000480675.5	-1.2694	1.31757	-1.62036
ENST00000372168.7	-0.241761	1.09076	-0.913213
ENST00000372172.5	-0.692568	0.729764	-1.34225
ENST00000652165.1	-0.703017	0.364698	-2.34829
ENST00000650713.1	-0.492376	0.783032	-3.08346
ENST00000651476.1	-0.663933	0.354607	-2.13749
ENST00000636293.1	-0.829818	0.318336	-2.29937
ENST00000636836.1	-0.652142	0.435521	-1.89624
ENST00000652287.1	-0.72664	0.230233	-2.06859
ENST00000491773.6	-0.703017	0.364698	-2.34829
ENST00000434478.6	-0.572984	0.367549	-1.89394
ENST00000246337.9	-0.775426	0.317313	-2.11925
ENST00000460334.5	-0.916828	0.482243	-2.78508
ENST00000469548.5	-0.486471	0.455815	-1.87127
ENST00000486699.5	-0.530733	0.715291	NA
ENST00000478467.5	-0.714908	0.582977	NA
ENST00000428106.1	-0.672335	0.483796	-2.05337
ENST00000652514.1	-0.759211	0.652756	-2.15304
ENST00000372104.5	-0.153786	0.295347	NA
ENST00000448481.5	-0.153786	0.295347	NA
ENST00000456914.6	-0.153786	0.295347	NA
ENST00000354383.10	-0.153786	0.219803	NA
ENST00000355498.6	-0.153786	0.295347	NA
ENST00000372098.7	-0.153786	0.295347	NA
ENST00000372110.7	-0.153786	0.219803	NA
ENST00000672818.1	-0.153786	0.295347	NA
ENST00000372115.7	-0.153786	0.295347	NA
ENST00000450313.5	-0.153786	0.295347	NA
ENST00000671898.1	-0.0785176	0.123252	NA
ENST00000528013.6	-0.153786	0.295347	NA
ENST00000672314.1	0.0637037	-0.0671143	NA
ENST00000372090.6	-0.276952	0.505903	-1.41181
ENST00000401061.9	-0.444258	0.215211	-1.7353
ENST00000616135.1	-1.09327	0.382572	-1.649
ENST00000262746.5	-1.09275	0.4112	-1.72122
ENST00000372079.1	-1.09301	0.393865	-1.65318
ENST00000319248.13	-1.09275	0.4112	-1.72122
ENST00000447184.5	-1.15807	0.418287	-1.79794
ENST00000424390.1	-1.15807	0.418287	-1.79794
ENST00000372070.7	-1.48377	0.34782	-2.3288
ENST00000621846.4	-1.48377	0.34782	-2.3288
ENST00000434299.5	-1.49295	0.0793603	-2.68912
ENST00000481885.5	-1.24096	0.222598	-3.0495
ENST00000351829.8	-1.48377	0.34782	-2.3288
ENST00000471651.1	-1.19387	0.185042	-3.0495
ENST00000437901.6	-0.658989	0.464215	-1.25254
ENST00000537798.5	-0.706521	0.347312	-1.42622
ENST00000437362.6	NA	0.520493	-1.25664
ENST00000350030.8	-0.771009	0.372091	-1.47363
ENST00000528084.5	NA	0.41184	-1.31492
ENST00000527359.5	NA	0.562797	-1.25664
ENST00000531532.5	NA	0.41184	-1.31492
ENST00000529333.5	NA	0.520493	-1.25664
ENST00000527470.5	-0.127544	0.323187	-1.27047
ENST00000525515.5	-0.615448	0.387589	-1.47476
ENST00000453748.5	NA	0.520493	-1.25664
ENST00000528238.5	-0.655053	0.454882	-1.27494
ENST00000470768.5	-0.495866	0.382466	-1.49158
ENST00000372052.8	-0.817213	0.366854	-1.40401
ENST00000629893.1	NA	0.41184	-1.31492
ENST00000351223.7	-0.817442	0.373666	-1.46788
ENST00000531612.5	-0.771484	0.389597	-1.43428
ENST00000534450.1	-1.03361	0.411975	-1.54728
ENST00000355105.8	-0.157123	0.367975	0.186884
ENST00000290795.7	-0.157123	0.367975	0.186884
ENST00000372025.5	-1.39307	0.530346	-1.56991
ENST00000359942.8	-0.449358	0.747118	NA
ENST00000396478.4	-0.489952	0.61055	NA
ENST00000361297.7	-1.04702	0.241958	NA
ENST00000262741.10	NA	-0.190557	-2.42475
ENST00000372006.5	NA	-0.190557	-2.42475
ENST00000420542.5	NA	-0.190557	-2.42475
ENST00000540385.2	NA	-0.129053	-2.34986
ENST00000423209.5	NA	-0.453432	-2.32106
ENST00000425892.2	NA	-0.563456	NA
ENST00000371984.8	NA	0.402236	NA
ENST00000371992.1	NA	0.27799	NA
ENST00000442598.5	-0.120465	0.210581	-0.176774
ENST00000671528.1	-0.120465	0.210581	-0.176774
ENST00000669994.1	-0.0206704	0.63454	NA
ENST00000371975.9	-0.120465	0.210581	-0.176774
ENST00000469835.6	0.178351	0.324255	NA
ENST00000472889.2	NA	0.508851	0.560009
ENST00000496156.5	-1.07751	0.140625	-2.3281
ENST00000488942.5	0.0501758	0.152923	-1.04219
ENST00000617190.4	-0.683468	0.247841	-1.43053
ENST00000617760.4	-0.849969	0.256653	-1.54288
ENST00000343304.10	-0.683468	0.247841	-1.43053
ENST00000615587.4	-0.69061	0.259336	-1.44079
ENST00000472710.2	-0.789637	0.368443	-1.41434
ENST00000498402.2	-0.644404	0.278133	-1.13813
ENST00000311672.10	-1.29249	0.281651	-2.84361
ENST00000489056.5	-1.42607	-0.07203	-2.68075
ENST00000496387.5	-1.49227	-0.0569444	-2.67338
ENST00000474844.5	-0.711413	0.519256	NA
ENST00000307089.7	-0.143635	0.0869362	NA
ENST00000537428.2	-1.00068	0.484413	NA
ENST00000243167.9	0.0785735	0.221128	NA
ENST00000341183.9	0.0787235	-0.299247	NA
ENST00000649800.1	-0.484467	0.404935	NA
ENST00000650026.1	-0.506357	0.315151	NA
ENST00000650508.1	-0.466574	0.404935	NA
ENST00000371946.9	-0.37348	0.435372	NA
ENST00000371945.9	-0.354074	0.435372	NA
ENST00000528077.6	NA	0.331243	NA
ENST00000428112.7	-0.38268	0.346244	NA
ENST00000496619.6	NA	0.558252	NA
ENST00000529170.6	NA	0.412782	NA
ENST00000531769.6	NA	0.412782	NA
ENST00000465783.6	NA	NA	NA
ENST00000474868.2	NA	NA	NA
ENST00000576409.5	-1.55639	0.561628	-2.42452
ENST00000492233.5	-1.13838	0.778811	-3.15583
ENST00000542495.5	-1.48794	0.697704	-2.63555
ENST00000371937.8	-1.55639	0.561628	-2.42452
ENST00000574428.5	-1.60368	0.58422	-2.43891
ENST00000526821.5	-1.28828	0.418084	-2.40396
ENST00000529214.5	NA	-0.610427	NA
ENST00000329231.8	-1.51274	0.530728	-2.24244
ENST00000534216.5	-1.21324	0.614845	-2.60371
ENST00000532925.5	-1.42366	0.517108	-2.60412
ENST00000487193.1	NA	0.26305	-2.07472
ENST00000371933.8	NA	0.0534685	NA
ENST00000672422.1	NA	0.0534685	NA
ENST00000672746.1	NA	0.0534685	NA
ENST00000371901.4	-0.703107	0.852364	-0.957968
ENST00000337817.9	-0.768215	0.448961	-1.5887
ENST00000360380.7	-0.831676	0.439988	-1.65067
ENST00000371877.7	-0.831676	0.439988	-1.65067
ENST00000396221.6	-0.831676	0.444396	-1.65067
ENST00000447475.6	-1.18753	0.59272	-1.48972
ENST00000371873.9	-1.27141	0.352652	-2.75891
ENST00000371871.8	-1.00054	0.224827	-2.63734
ENST00000450808.2	-1.31242	0.334267	-3.27795
ENST00000334793.5	-0.346405	0.355159	NA
ENST00000396153.7	-1.36927	0.361777	-2.31389
ENST00000494400.5	-1.21623	0.412851	-2.14223
ENST00000371778.5	-1.45154	0.397413	-2.3775
ENST00000262662.5	0.21932	0.805287	-0.29603
ENST00000396148.2	0.21932	0.805287	-0.29603
ENST00000371761.4	0.21932	0.805287	-0.29603
ENST00000447632.6	NA	0.212934	NA
ENST00000413473.6	NA	0.212934	NA
ENST00000262675.11	NA	0.212934	NA
ENST00000371750.9	NA	0.212934	NA
ENST00000371730.6	-0.818174	0.501196	-1.24072
ENST00000371733.8	-0.662653	0.390445	-1.31945
ENST00000371714.5	-1.46433	0.231837	-2.05536
ENST00000435274.6	NA	0.128891	-1.13598
ENST00000447887.5	-1.46433	0.231837	-2.05536
ENST00000495776.5	NA	0.0217454	NA
ENST00000428468.6	-1.46752	0.260198	-2.04927
ENST00000453295.5	-1.51524	0.269264	-2.06861
ENST00000489990.5	-1.5488	-0.00358436	-1.75165
ENST00000532975.5	NA	0.335072	NA
ENST00000527631.5	NA	0.537253	NA
ENST00000531828.5	-1.44212	0.280263	-2.16581
ENST00000361556.9	-1.50439	0.241992	-2.17626
ENST00000462759.5	-1.43806	0.245109	-2.17379
ENST00000486942.5	-1.43806	0.245109	-2.17379
ENST00000531061.1	NA	0.349058	NA
ENST00000625138.1	-1.15824	-0.177496	-2.11278
ENST00000440943.5	-2.70252	0.491064	-2.29204
ENST00000352171.11	-1.8535	0.295657	-2.05981
ENST00000354831.11	-1.84483	0.295657	-2.08688
ENST00000539524.5	-1.87731	0.333005	-2.19241
ENST00000544028.5	-1.80037	0.173623	-1.99226
ENST00000371655.4	NA	0.319633	NA
ENST00000371626.8	-1.43748	-0.188277	-2.07896
ENST00000648686.1	-0.781398	0.40675	-1.77989
ENST00000472624.5	-1.14852	-0.71573	NA
ENST00000371614.2	-0.733712	0.60772	-1.53258
ENST00000610127.2	-1.14852	-0.644975	NA
ENST00000477828.6	NA	-0.143939	NA
ENST00000489308.6	-1.14577	0.0437203	-2.72528
ENST00000313334.13	-0.956908	0.0803813	-2.49065
ENST00000472944.6	-0.867386	0.0878958	-2.2867
ENST00000484036.1	-1.01559	0.105215	-2.41232
ENST00000287727.7	-0.781225	-0.432604	NA
ENST00000357206.6	-0.716054	-0.357754	NA
ENST00000371591.1	-0.781225	-0.432604	NA
ENST00000371586.6	-1.02607	0.244368	-2.20935
ENST00000284376.7	-1.03809	0.244368	-1.95489
ENST00000438021.5	-0.985277	0.360031	-1.42204
ENST00000450942.2	-1.04871	-0.0867295	-1.86709
ENST00000371568.8	-0.372754	0.353876	-0.561957
ENST00000371566.1	-0.372754	0.353876	-0.561957
ENST00000257181.10	-0.963327	0.274891	-1.61105
ENST00000257177.9	-1.21359	0.48634	-2.44961
ENST00000371544.7	-1.19422	0.496472	-2.4602
ENST00000531722.5	NA	-0.58464	NA
ENST00000474453.6	NA	-0.58464	NA
ENST00000528642.5	-1.21533	0.663887	-2.3637
ENST00000484723.6	-0.852254	0.713156	-1.77675
ENST00000371538.5	-1.20057	0.310438	-2.17741
ENST00000294353.7	-1.26729	0.733892	-3.10492
ENST00000545132.5	-1.0092	0.565617	-2.73241
ENST00000612017.4	NA	0.295612	NA
ENST00000371532.5	NA	0.295612	NA
ENST00000371528.2	-1.0002	0.403036	-2.05809
ENST00000371514.8	-1.55437	0.2867	-1.94632
ENST00000478631.6	NA	0.313831	-1.90436
ENST00000528311.5	-1.50871	0.25581	-1.92477
ENST00000371509.8	-1.6081	0.293033	-1.91424
ENST00000407246.6	-1.54024	0.25831	-1.92404
ENST00000371513.9	NA	0.357526	-1.71514
ENST00000640998.1	NA	0.313831	-1.90436
ENST00000529363.2	NA	0.329645	-1.94565
ENST00000430330.6	-1.56651	0.205594	-2.01624
ENST00000408941.7	NA	0.00189623	-1.53899
ENST00000478274.6	-1.58393	0.334815	-2.12468
ENST00000484100.5	-1.34952	0.248188	-1.77423
ENST00000435345.6	-1.61223	0.180262	-1.98512
ENST00000488965.1	NA	0.00189623	-1.53899
ENST00000636867.1	-0.977744	0.452819	-1.46383
ENST00000636891.1	-1.24203	0.50738	-1.38965
ENST00000637252.1	-1.03628	0.498437	-1.51795
ENST00000636935.1	-0.246186	0.60214	-1.83768
ENST00000635862.1	-0.977744	0.452819	-1.46383
ENST00000371486.4	-1.01882	0.472701	-1.54046
ENST00000294360.5	-0.169696	0.362208	-1.98498
ENST00000371470.8	-0.795302	0.377659	-1.6698
ENST00000371466.4	-0.773881	0.298588	-1.54209
ENST00000306052.12	-0.88478	0.383555	NA
ENST00000653810.1	NA	0.352959	NA
ENST00000658277.1	-0.963137	0.191593	NA
ENST00000667377.1	-0.814306	0.425557	NA
ENST00000668448.1	-0.70241	0.392755	NA
ENST00000657895.1	-1.01912	0.327283	NA
ENST00000662198.1	-1.10782	0.258143	NA
ENST00000668071.1	-1.01901	0.294433	NA
ENST00000653217.1	-1.0658	0.37692	NA
ENST00000465675.6	-1.10782	0.19773	NA
ENST00000371454.6	-0.814306	0.425557	NA
ENST00000662604.1	-1.00058	0.335823	NA
ENST00000354412.7	-0.844794	0.300043	NA
ENST00000656486.1	-0.955206	0.343709	NA
ENST00000347547.7	-1.073	0.22229	NA
ENST00000659993.1	-0.781398	0.38218	NA
ENST00000371429.4	-0.742184	0.344598	-1.36335
ENST00000464950.6	NA	0.222601	NA
ENST00000072644.7	NA	0.222601	NA
ENST00000371378.6	-1.66401	-0.0493229	-3.35058
ENST00000194214.9	-1.88996	0.324684	-3.11467
ENST00000371377.3	-1.66401	-0.0727287	-3.52693
ENST00000371376.1	-1.4973	-0.150892	-3.36306
ENST00000371368.5	-1.37428	0.819043	-2.43783
ENST00000371370.8	-1.53758	0.457135	-2.66753
ENST00000319223.8	-1.53758	0.457135	-2.66753
ENST00000444987.1	-1.41687	0.515999	-2.52011
ENST00000234831.10	-0.817553	0.48419	-1.95405
ENST00000371348.5	-0.944117	0.559007	-2.00732
ENST00000371344.5	-0.944117	0.559007	-2.00732
ENST00000371341.5	-0.944117	0.559007	-2.00732
ENST00000420738.5	-1.00064	0.507676	-2.03116
ENST00000440019.5	-1.00064	0.507676	-2.03116
ENST00000452421.5	-0.807131	0.433063	-1.91674
ENST00000371337.3	-0.529313	0.335468	-1.82565
ENST00000648983.1	NA	0.731523	NA
ENST00000234827.6	NA	0.731523	NA
ENST00000371331.1	NA	0.731523	NA
ENST00000336230.10	-1.81022	0.188954	-2.79829
ENST00000360840.9	-1.62089	0.305254	-2.72881
ENST00000605337.5	-1.71701	0.274767	-2.76085
ENST00000398219.2	-1.97998	0.178993	-3.47824
ENST00000610401.4	-2.13754	-0.164902	-2.22864
ENST00000417664.6	-2.17899	-0.0802063	-2.75452
ENST00000371320.7	-2.06279	-0.211336	-2.2527
ENST00000371319.7	-2.00872	-0.177929	-2.26459
ENST00000357475.8	-1.90874	-0.239905	-2.29381
ENST00000444533.5	NA	-0.543998	NA
ENST00000414150.6	NA	0.715763	-0.880403
ENST00000371281.4	-1.39808	0.591562	-1.46482
ENST00000371279.4	-0.163878	0.607841	NA
ENST00000371269.9	-1.21038	0.526903	-2.26808
ENST00000647912.1	-1.03161	0.36173	-2.34924
ENST00000535035.6	-1.20812	0.53473	-2.24927
ENST00000649769.1	-1.03161	0.36173	-2.34924
ENST00000648728.1	-1.03161	0.36173	-2.34924
ENST00000436604.2	-1.21038	0.526903	-2.26808
ENST00000650362.1	-0.89109	0.43855	-2.64797
ENST00000648182.1	-1.15081	0.480625	-2.48411
ENST00000294383.7	-1.37282	0.642153	-1.89929
ENST00000642129.1	NA	0.989554	NA
ENST00000371250.4	-1.56937	0.853261	-2.48264
ENST00000371244.9	-0.582343	0.698174	-1.51684
ENST00000610361.1	-0.557616	0.708787	-1.60996
ENST00000421528.6	NA	0.479375	-1.08881
ENST00000371226.8	-1.43573	-0.0697052	-1.6141
ENST00000456980.5	-1.14803	-0.584859	NA
ENST00000419242.5	NA	-0.843151	NA
ENST00000426139.5	NA	-0.843151	NA
ENST00000453710.1	NA	-0.67247	NA
ENST00000655340.1	-0.440676	0.242212	-1.19029
ENST00000472487.6	-0.521452	0.239516	-1.3282
ENST00000665648.1	NA	0.203126	-1.05703
ENST00000659812.1	NA	0.146642	-1.23477
ENST00000371222.4	0.204437	1.71531	-0.232367
ENST00000455990.5	NA	NA	NA
ENST00000371208.4	-1.107	0.621062	-2.08098
ENST00000371191.5	-0.600161	0.649694	-1.77989
ENST00000407417.7	-0.600161	0.649694	-1.77989
ENST00000371189.8	-0.600161	0.56425	-1.82669
ENST00000664149.1	-0.600161	0.624416	-1.81058
ENST00000670151.1	-0.303908	0.68899	-1.87301
ENST00000403491.8	-0.600161	0.624416	-1.81058
ENST00000371187.7	-0.576888	0.602354	-1.86906
ENST00000485903.6	-0.658224	0.552149	-1.87086
ENST00000371185.6	-0.508336	0.613702	-1.73044
ENST00000371184.6	-0.456429	0.530155	-1.78915
ENST00000663597.1	-0.999304	0.580966	-1.41066
ENST00000657234.1	-1.04369	0.626373	-1.24367
ENST00000482020.1	NA	0.570417	-0.751408
ENST00000357977.5	NA	0.205211	NA
ENST00000606498.5	-0.601946	0.251748	-1.67939
ENST00000294613.9	-0.583329	0.248247	-1.6506
ENST00000371180.6	-0.673555	0.227812	-1.67939
ENST00000371177.2	NA	0.375827	NA
ENST00000642238.1	-0.692402	0.606456	-0.870875
ENST00000316485.11	-0.968548	0.58773	-0.955068
ENST00000371158.6	-0.692402	0.606456	-0.976214
ENST00000613764.4	-1.43832	0.509906	-0.822772
ENST00000635023.1	NA	0.559134	-0.99801
ENST00000484937.5	-0.171482	0.525463	-0.759562
ENST00000452143.5	-0.897184	0.0991049	-3.00678
ENST00000371146.5	-0.958967	0.108681	-2.68524
ENST00000339950.5	-0.958967	0.108681	-2.68524
ENST00000251157.10	-0.568165	0.545839	-1.59387
ENST00000635253.2	-0.590846	0.543935	-1.60092
ENST00000454575.6	-0.572126	0.545839	-1.62097
ENST00000340370.10	-0.590846	0.58121	-1.64672
ENST00000637255.1	-0.353157	0.60772	-2.00275
ENST00000634264.1	-0.568165	0.583124	-1.63968
ENST00000635123.1	-0.572126	0.583124	-1.66678
ENST00000637208.1	-0.920372	0.698702	-1.55299
ENST00000634929.1	NA	-0.472892	NA
ENST00000634652.1	NA	NA	NA
ENST00000404627.3	-0.931919	0.674577	-1.58885
ENST00000614472.5	NA	0.565524	-1.44862
ENST00000635827.1	-1.0179	1.05424	-1.76246
ENST00000317868.9	-0.623195	0.331578	-1.67811
ENST00000371120.7	-0.623195	0.331578	-1.67811
ENST00000371116.4	NA	0.760178	NA
ENST00000647818.1	-1.05514	0.0645849	-2.15429
ENST00000603108.6	-1.25373	0.350384	-2.13718
ENST00000650494.1	-0.900271	0.0387728	-2.02588
ENST00000263440.6	-1.21704	0.344801	-2.22889
ENST00000649570.1	-0.885351	0.189324	-1.77551
ENST00000371092.7	-1.23449	0.234868	-2.17853
ENST00000271002.14	-1.24026	0.249824	-2.19953
ENST00000489099.5	-1.06804	0.19329	-2.14232
ENST00000371088.5	-0.445135	0.913624	-0.942599
ENST00000650546.1	-1.77514	0.123778	-2.06945
ENST00000371084.8	-1.74669	0.1995	-1.99505
ENST00000540265.5	-1.98726	0.270979	-2.18122
ENST00000371083.4	-1.76923	0.141388	-2.25645
ENST00000371079.6	-1.01459	0.411744	NA
ENST00000371080.5	NA	0.873057	NA
ENST00000545203.2	-1.1227	0.355712	NA
ENST00000651257.2	-1.05986	0.0611545	-1.63092
ENST00000290039.6	-1.10723	0.0955769	-1.87193
ENST00000650260.1	-1.00062	0.0676393	-1.71437
ENST00000294428.7	-1.51698	0.424968	-2.06126
ENST00000371072.8	-1.52547	0.406338	-2.08976
ENST00000418058.1	NA	0.500937	NA
ENST00000342505.5	-0.751316	0.292988	-2.18331
ENST00000673046.1	-0.740254	0.269339	-2.23394
ENST00000672247.1	-0.751316	0.292988	-2.18331
ENST00000672434.1	-0.751316	0.292988	-2.18331
ENST00000672574.1	-1.92715	0.364525	-2.23763
ENST00000673246.1	-0.664181	0.358022	-2.08873
ENST00000673254.1	-0.759597	0.268828	-2.22563
ENST00000671954.1	-0.751316	0.292988	-2.18331
ENST00000672179.1	-0.751316	0.292988	-2.18331
ENST00000671929.1	-0.751316	0.292988	-2.18331
ENST00000673502.1	-0.442049	0.262383	-2.17072
ENST00000672751.1	-1.61718	-0.224238	-2.21744
ENST00000672099.1	NA	NA	NA
ENST00000545314.5	-1.28729	0.407123	-2.44593
ENST00000546702.5	-1.31522	0.1846	-2.29302
ENST00000395334.6	-1.28729	0.407123	-2.44593
ENST00000327299.8	-1.28729	0.407123	-2.44593
ENST00000494710.6	-1.28507	0.463618	-1.51734
ENST00000263441.11	-1.11483	0.444912	-2.12738
ENST00000395325.7	-1.11483	0.433222	-2.00185
ENST00000371069.5	-1.11483	0.421628	-2.00185
ENST00000371059.7	-1.04837	0.111391	-1.81449
ENST00000371060.7	-1.04837	0.126082	-1.82737
ENST00000349533.10	-1.05505	0.111391	-1.81449
ENST00000371065.9	NA	0.074772	-1.52244
ENST00000488747.5	NA	0.0625656	-1.3025
ENST00000484243.1	NA	0.346918	-1.78934
ENST00000613538.1	NA	0.17694	-1.49244
ENST00000344610.12	-1.04837	0.126082	-1.81449
ENST00000616738.4	-1.04837	0.126082	-1.82737
ENST00000371058.1	-1.04837	0.126082	-1.81449
ENST00000355977.10	-0.550357	0.447334	-1.52856
ENST00000371018.7	-0.884732	0.193932	-1.78638
ENST00000357692.6	-1.15632	0.0594927	-1.88684
ENST00000401041.5	-1.25241	0.0590948	-1.83654
ENST00000371014.5	-0.923692	0.314136	-1.65619
ENST00000371016.5	-0.802255	0.322821	-1.69866
ENST00000401042.7	-0.802255	0.364628	-1.67662
ENST00000355356.3	-1.15632	0.0960281	-1.86946
ENST00000235345.6	NA	-0.759334	NA
ENST00000370994.8	-1.38782	0.169512	-2.13338
ENST00000370995.6	-1.37076	0.186193	-2.1199
ENST00000361219.10	-1.39768	0.176426	-2.12208
ENST00000370990.5	-1.36094	0.179383	-2.13115
ENST00000370985.4	-0.298795	0.388851	-1.80818
ENST00000370986.9	-0.36835	0.639323	-1.58766
ENST00000617962.2	-0.238406	0.838307	-1.54374
ENST00000370982.4	-1.82413	-0.0654213	-2.58959
ENST00000354777.6	-1.12445	0.73449	-2.04588
ENST00000262348.9	-1.1199	0.713773	-2.04892
ENST00000370976.7	-1.16523	0.726975	-2.02726
ENST00000534713.5	-1.18656	0.48764	-1.67699
ENST00000533537.5	-1.05196	0.290721	-1.48864
ENST00000530486.5	-1.04437	0.424338	-1.76055
ENST00000370973.2	-1.07662	0.290886	-1.43411
ENST00000471243.2	-0.834556	0.448249	-2.06325
ENST00000491076.1	NA	NA	NA
ENST00000527864.1	-0.781061	0.650839	-2.0214
ENST00000370971.1	-0.854666	0.726313	-1.92477
ENST00000456315.7	-0.854861	0.444038	-1.66678
ENST00000370966.9	-0.798725	0.467861	-1.77375
ENST00000489862.1	NA	0.469487	-1.3946
ENST00000370952.4	-1.07757	0.535785	-1.73757
ENST00000370951.5	-0.761534	0.300615	-1.48311
ENST00000370950.7	-0.757648	0.294708	-1.46975
ENST00000475204.5	-0.908913	0.116789	-1.60918
ENST00000395136.6	-0.858426	0.280531	-1.49343
ENST00000473950.5	-1.17303	-0.0579263	-1.88984
ENST00000370949.1	-0.681079	0.333691	-1.43215
ENST00000370944.9	-0.153924	0.129792	-1.38149
ENST00000262346.6	-0.0515037	0.130899	-1.45622
ENST00000361764.8	-0.219894	-0.266354	NA
ENST00000370940.6	-0.258497	-0.468842	NA
ENST00000359875.9	-0.185279	0.0903565	NA
ENST00000463058.5	-0.219894	-0.266354	NA
ENST00000531950.1	-0.185279	0.0903565	NA
ENST00000411986.6	-0.518972	0.0259202	-0.813786
ENST00000370938.8	-0.726168	-0.00495778	-0.842314
ENST00000346806.2	-0.702403	-0.0271816	-1.057
ENST00000370920.8	-1.01834	0.51481	-1.63761
ENST00000254821.10	-1.02535	0.468938	-1.57731
ENST00000611683.1	-1.02535	0.468938	-1.57731
ENST00000370898.7	NA	0.239987	-1.42262
ENST00000534056.5	NA	0.400509	-1.02405
ENST00000370872.7	NA	0.13011	-1.80818
ENST00000340866.10	-1.66603	0.357282	-1.53197
ENST00000417775.5	-1.66603	0.357282	-1.53197
ENST00000370871.7	-1.68006	0.424968	-1.5496
ENST00000370870.5	-1.79543	0.575145	-1.36836
ENST00000441120.1	-1.93747	0.597306	-1.38947
ENST00000457880.6	-0.885213	0.0405658	-1.20419
ENST00000370867.8	-0.748915	0.0700623	-1.29116
ENST00000479111.5	-0.865356	-0.0112938	-1.1433
ENST00000370859.7	-0.386693	0.226617	NA
ENST00000370855.5	-0.386693	0.319633	-1.41381
ENST00000541113.5	-1.55967	0.682589	-1.99904
ENST00000370841.8	-1.5495	0.616687	-2.10476
ENST00000526129.5	-0.643812	0.580966	NA
ENST00000532509.5	NA	-0.214184	NA
ENST00000370834.9	-1.54324	0.62345	-2.08083
ENST00000530953.6	NA	-0.0617355	NA
ENST00000534334.5	-0.787919	0.467514	-2.76319
ENST00000420607.6	-1.52374	0.630245	-2.14434
ENST00000528016.1	NA	0.622714	-1.40102
ENST00000370826.3	-1.81627	0.0259614	-1.00006
ENST00000319942.8	-1.1166	0.0885145	-1.07102
ENST00000328299.4	NA	-0.510885	NA
ENST00000370812.8	-0.97744	0.418875	-1.74907
ENST00000445065.5	-1.24086	0.52246	-1.49811
ENST00000359130.1	-0.784681	0.372446	-1.72827
ENST00000370801.8	-1.13091	0.82885	NA
ENST00000370798.5	-0.266356	0.21145	NA
ENST00000370794.7	-0.958452	0.495707	-1.46488
ENST00000481579.5	-0.679118	0.622895	-1.48071
ENST00000357428.5	-0.930774	0.488053	-1.49446
ENST00000370793.5	-0.930774	0.488053	-1.49446
ENST00000370792.7	-0.729051	0.50333	-1.55525
ENST00000527390.1	-0.811853	0.206951	-1.68168
ENST00000524536.5	-1.14619	0.605234	-1.1648
ENST00000370791.7	-1.69196	0.712905	-1.56499
ENST00000443751.3	-1.69196	0.733363	-1.56499
ENST00000645756.1	-1.51677	0.716827	-2.12534
ENST00000643143.1	-1.69196	0.712905	-1.56499
ENST00000643390.1	-1.46986	0.763253	-2.03613
ENST00000642959.1	-1.57689	0.823391	-1.42921
ENST00000646892.1	-1.65055	0.775193	-1.48861
ENST00000645526.1	-1.65055	0.754123	-1.48861
ENST00000294623.8	-0.780801	0.500768	-1.55317
ENST00000370768.6	-0.756006	0.504316	-1.54255
ENST00000370767.5	-0.773739	0.507999	-1.54303
ENST00000421641.1	-0.578395	0.418187	-1.78462
ENST00000370721.5	-1.35044	0.556729	-2.33491
ENST00000370723.5	-1.16065	0.532196	-2.36232
ENST00000370725.5	-1.16644	0.532196	-2.28831
ENST00000370727.5	-1.17219	0.504286	-2.28831
ENST00000370728.5	-1.16644	0.506125	-2.29483
ENST00000370730.5	-1.17219	0.47871	-2.29483
ENST00000359929.7	-1.16644	0.47871	-2.36884
ENST00000319517.10	-1.16644	0.47871	-2.36884
ENST00000370713.5	-1.20688	0.636971	-2.29337
ENST00000370715.5	-1.24752	0.625392	-2.32525
ENST00000370717.6	-1.16644	0.506125	-2.29483
ENST00000627151.2	-1.17219	0.504286	-2.28831
ENST00000449420.5	-1.34393	0.570338	-2.35848
ENST00000402328.2	NA	0.505257	NA
ENST00000260505.13	NA	-0.0930551	NA
ENST00000370689.6	-1.37527	0.363535	-1.31304
ENST00000370688.7	NA	0.196496	-1.31353
ENST00000370685.7	-1.33123	0.193991	-1.28416
ENST00000370684.5	NA	-0.0252748	-1.2763
ENST00000436133.5	NA	-0.328368	-1.0479
ENST00000446538.5	-1.33123	0.234554	-1.28416
ENST00000370682.7	-1.33123	0.234554	-1.28416
ENST00000394838.6	-1.33123	0.234554	-1.28416
ENST00000610703.4	-1.33123	0.234554	-1.28416
ENST00000432111.5	NA	-0.228787	-1.19793
ENST00000450730.5	NA	-0.591593	-1.19793
ENST00000370680.5	NA	-0.0252748	-1.2763
ENST00000413538.5	NA	-0.398829	-1.19793
ENST00000417530.5	NA	-0.398829	-1.19793
ENST00000614872.4	-1.33123	0.234554	-1.28416
ENST00000394839.6	-1.20814	0.286577	-1.27133
ENST00000610457.1	-1.47128	0.311155	-1.42262
ENST00000370656.5	-1.11859	0.433117	-1.92185
ENST00000370654.6	-1.2716	0.627716	-1.76636
ENST00000370645.9	-1.59739	0.2	-2.4938
ENST00000370641.3	-1.59739	0.2	-2.4938
ENST00000437941.6	-0.947487	0.248882	-2.06312
ENST00000342203.7	-0.960926	0.257518	-2.06312
ENST00000481102.5	-0.827691	0.216247	-2.1237
ENST00000476905.6	-1.16649	0.252801	-1.9257
ENST00000605755.5	-0.947487	0.248882	-2.06312
ENST00000440886.1	NA	-0.0671143	NA
ENST00000370611.4	NA	-0.0671143	NA
ENST00000370608.8	-0.689886	0.468983	NA
ENST00000284027.5	-0.689886	0.418937	NA
ENST00000370589.7	-0.298795	0.0740418	-1.29785
ENST00000341115.8	-0.339903	0.133545	-1.25571
ENST00000370587.5	0.170521	-0.542151	-1.29601
ENST00000490600.6	0.0793913	NA	NA
ENST00000341460.6	0.24342	0.808599	-0.380325
ENST00000471115.6	-1.3432	-0.00892437	-2.74532
ENST00000344356.5	-1.42607	-0.140014	-2.69197
ENST00000648566.1	-0.623292	0.615959	-1.51497
ENST00000620248.2	-1.01622	0.537855	-1.5912
ENST00000535924.6	-0.93391	0.169006	-3.0078
ENST00000284031.13	-0.911128	0.134992	-3.07768
ENST00000426972.7	-0.93391	0.169006	-3.0078
ENST00000633113.1	-1.00067	0.189143	-3.04748
ENST00000451137.7	-0.0451837	1.44373	-1.09683
ENST00000370574.4	-1.0555	0.0175847	-1.17405
ENST00000431532.6	-1.0334	-0.012869	-1.18157
ENST00000359242.7	NA	0.220104	-0.661386
ENST00000370566.7	NA	0.357442	-0.839837
ENST00000294678.6	NA	0.275599	-0.735397
ENST00000317336.11	NA	0.220104	-0.661386
ENST00000535010.5	-0.988913	0.38329	-2.28568
ENST00000616170.4	-0.465643	0.296137	-2.50424
ENST00000370558.8	-0.45637	0.286328	-2.47061
ENST00000482504.1	-0.451562	0.296137	-2.51712
ENST00000331835.10	-0.836148	0.471435	-1.78211
ENST00000611507.4	-0.850003	0.486948	-1.9772
ENST00000616787.4	-0.844343	0.437927	-1.9369
ENST00000370554.5	-0.840212	0.517412	-1.8007
ENST00000648872.1	-0.895013	0.510569	-1.82465
ENST00000401030.4	-0.934859	0.461971	-1.65372
ENST00000497861.5	-1.31148	0.415666	-1.67301
ENST00000370550.10	-1.07902	0.777457	-2.41612
ENST00000370551.8	-0.692947	0.771269	-2.27734
ENST00000591456.1	NA	0.9887	NA
ENST00000370548.3	-0.650241	0.803716	-2.15491
ENST00000370544.10	-0.919314	0.118837	-2.40961
ENST00000370542.1	-0.919314	0.118837	-2.40961
ENST00000316005.11	-1.21315	0.421917	-1.94583
ENST00000370521.8	-1.04644	0.374203	-2.13207
ENST00000370513.9	-1.01904	0.354313	-2.33858
ENST00000436111.1	NA	0.280886	-1.81778
ENST00000370500.10	-0.505185	0.586626	-1.03639
ENST00000448623.5	-0.667351	0.458811	-1.66149
ENST00000418217.1	-0.666955	0.576996	-1.44002
ENST00000370491.7	-1.22969	0.238255	-1.30421
ENST00000260508.9	-1.28716	0.222738	-1.3225
ENST00000370486.1	-1.26987	0.17694	-1.12397
ENST00000652648.1	-1.56996	0.126498	-2.09167
ENST00000321792.5	-1.56996	0.126498	-2.09167
ENST00000399794.6	-1.56996	0.126498	-2.09167
ENST00000413769.1	-1.65074	0.183515	-1.8434
ENST00000370454.9	-0.917467	0.756371	-1.75753
ENST00000337338.9	-0.0917487	0.497132	-0.763432
ENST00000394593.7	-0.0917487	0.497132	-0.763432
ENST00000340281.9	-1.07081	0.480173	-1.74947
ENST00000361911.9	-0.21245	0.455758	NA
ENST00000370447.3	-1.10501	0.519462	-1.80144
ENST00000370445.5	NA	1.38427	NA
ENST00000370440.5	-0.288081	0.536144	-1.24522
ENST00000347275.9	NA	0.441208	NA
ENST00000337393.10	-0.288081	0.536144	-1.24522
ENST00000361321.5	NA	0.441208	NA
ENST00000621077.1	0.119456	1.03186	-1.11967
ENST00000234626.11	-0.743067	0.367002	-2.03107
ENST00000428239.5	-0.743067	0.367002	-2.03107
ENST00000426137.1	-0.106724	0.604506	NA
ENST00000212355.9	NA	0.704374	-2.50851
ENST00000370399.6	NA	0.704374	-2.50851
ENST00000525962.5	NA	0.704374	-2.50851
ENST00000465892.6	NA	0.704374	-2.50851
ENST00000485873.2	-1.85618	0.108357	-2.83682
ENST00000596516.2	-1.86165	0.101294	-2.81636
ENST00000370360.8	-1.12452	0.570325	-2.42053
ENST00000495106.5	-1.06275	0.568988	-2.80853
ENST00000495852.6	-1.24676	0.660991	-2.23427
ENST00000463560.1	NA	1.19179	NA
ENST00000610020.2	-0.369258	0.469224	-1.83254
ENST00000370331.5	-0.968671	0.301207	NA
ENST00000540033.2	-1.01646	0.301207	NA
ENST00000491940.5	NA	0.54819	NA
ENST00000645300.1	-1.76089	0.125602	-2.89057
ENST00000370321.8	-1.74231	0.0734125	-2.9072
ENST00000645119.1	-1.77599	-0.0582347	-2.93613
ENST00000470843.5	-1.75432	-0.169777	-2.95464
ENST00000315741.5	-1.69231	0.152968	-2.77443
ENST00000613047.4	0.205407	0.0633308	-1.60527
ENST00000613902.4	0.209783	0.0663188	-1.14124
ENST00000370310.5	0.11956	0.213855	-1.70883
ENST00000540243.5	-0.693113	0.197961	-1.36501
ENST00000545708.5	-0.693113	0.197961	-1.36501
ENST00000370298.9	-0.689483	0.183239	-1.34144
ENST00000370303.4	-0.839558	0.20143	-1.58347
ENST00000370282.8	-1.06096	0.534268	-1.9101
ENST00000370290.7	-0.978402	0.423349	-1.65902
ENST00000479918.5	-1.20879	0.433022	-1.57624
ENST00000370280.1	-1.31704	0.490299	-1.46933
ENST00000343253.11	-0.259664	0.619923	-1.59326
ENST00000401026.7	-0.374834	0.651398	-1.59122
ENST00000370276.5	-0.274017	0.632627	-1.62321
ENST00000455267.1	-0.170462	0.808728	NA
ENST00000370272.9	-1.35138	-0.0532209	-2.70109
ENST00000370267.1	-1.35138	-0.0532209	-2.70109
ENST00000260506.12	-0.373092	0.0999137	-1.58218
ENST00000271234.11	-0.310466	0.184297	-1.47755
ENST00000604705.5	-0.310466	0.157641	-1.47755
ENST00000370253.6	-0.373092	0.125511	-1.58218
ENST00000424449.2	-0.674816	0.335072	-0.943314
ENST00000436063.7	-0.494097	0.660137	-1.03173
ENST00000359208.6	-0.437172	0.653528	-0.834802
ENST00000528680.1	-0.498957	0.605596	-0.68431
ENST00000370238.8	-0.479838	0.211784	-2.76381
ENST00000615724.1	-0.376598	0.183303	-2.83109
ENST00000370214.9	-0.838436	0.551964	-1.98762
ENST00000647998.2	-0.830724	0.523869	-2.01321
ENST00000315713.5	-0.521656	0.591364	-1.6653
ENST00000545882.5	-1.1964	0.517953	-2.44653
ENST00000394202.8	-1.20567	0.362566	-2.61727
ENST00000370206.9	-1.21372	0.47493	-2.49383
ENST00000415017.1	-1.0919	0.680834	-2.44131
ENST00000370205.6	NA	0.0259202	NA
ENST00000370202.5	-0.469445	0.509906	NA
ENST00000263893.10	-0.0594899	0.562696	NA
ENST00000609116.5	-1.41635	0.0529718	-1.12364
ENST00000370197.5	-1.30762	0.0655426	-1.17588
ENST00000370198.5	-1.31447	0.0902035	-1.16728
ENST00000426398.2	-1.42323	0.077634	-1.11498
ENST00000529992.5	-0.785995	0.338055	-1.46459
ENST00000306121.8	-1.24531	0.382572	-1.46311
ENST00000454199.1	NA	NA	NA
ENST00000646001.1	0.0233389	0.900135	NA
ENST00000287474.9	-0.128963	0.850643	NA
ENST00000361915.8	-0.865636	0.563224	-1.58028
ENST00000294724.8	-0.865636	0.563224	-1.58028
ENST00000370163.7	-0.865636	0.563224	-1.58028
ENST00000370165.7	-0.865636	0.563224	-1.58028
ENST00000370161.6	-0.905125	0.573683	-1.5585
ENST00000638371.1	NA	0.386767	-2.39571
ENST00000427993.7	NA	0.448274	-2.58222
ENST00000533028.8	NA	0.448274	-2.58222
ENST00000639221.1	NA	0.245198	-1.96058
ENST00000638336.1	NA	0.0331759	-1.993
ENST00000639807.1	NA	0.533338	-2.18146
ENST00000638968.1	NA	0.386767	-2.39571
ENST00000638792.1	-2.20977	0.348553	-2.49767
ENST00000640715.1	NA	0.120096	-2.20738
ENST00000465289.6	NA	0.448274	-2.58222
ENST00000639037.1	-2.27081	0.268627	-2.43389
ENST00000639040.1	NA	0.0331759	-1.993
ENST00000639994.1	NA	0.336127	-2.39571
ENST00000638988.1	NA	0.117012	-2.20738
ENST00000640732.1	NA	0.59213	-2.39571
ENST00000638779.1	NA	0.533338	-2.18146
ENST00000640600.1	NA	0.386767	-2.39571
ENST00000638338.1	NA	0.117012	-2.20738
ENST00000639171.1	NA	0.0331759	-2.0269
ENST00000640357.1	NA	0.386767	-2.39571
ENST00000370153.6	NA	0.387025	-2.70885
ENST00000370152.8	-2.41822	0.390773	-2.60781
ENST00000287482.6	-1.2207	0.568053	-1.64601
ENST00000370141.7	-0.674163	-0.147653	-1.78835
ENST00000482437.5	-0.108988	-0.807439	NA
ENST00000370139.1	0.33479	-0.442427	NA
ENST00000370132.8	-0.292385	0.62289	-1.51018
ENST00000370131.3	-0.146568	0.861702	-1.37275
ENST00000370128.8	-0.735978	0.698479	-1.94965
ENST00000260563.4	-0.778557	0.689692	-1.93327
ENST00000370126.1	NA	0.591647	NA
ENST00000370112.8	-0.688957	0.534362	-2.04765
ENST00000357650.9	-0.688957	0.534362	-2.04765
ENST00000370111.4	-0.266356	0.0747933	NA
[truncated: 39,365 more rows]

## Sheet: Figure 4d
Figure 4d	log2(ribosome occupancy change) in control Tg 500 nM
Transcript ID	Normalized reads	log2(ribosome occupancy change)	FDR
ENST00000420190.6	100.415	-0.0497938	0.997574
ENST00000342066.8	267.536	-0.632298	0.819025
ENST00000616016.4	130.42	-0.31354	0.983137
ENST00000616125.4	229.918	-0.350057	0.951536
ENST00000617307.4	235.656	-0.38433	0.944685
ENST00000618181.4	215.589	-0.322971	0.960383
ENST00000618323.4	106.43	-0.0175275	0.998366
ENST00000618779.4	245.45	-0.47672	0.920017
ENST00000620200.4	71.7426	0.664522	0.928854
ENST00000622503.4	265.862	-0.611684	0.83287
ENST00000341065.8	234.983	-1.17418	0.448681
ENST00000455979.1	201.751	-1.00299	0.631735
ENST00000327044.7	1458.21	-0.28387	0.682045
ENST00000428771.6	328.227	-0.647493	0.714719
ENST00000304952.10	328.656	-0.613995	0.752068
ENST00000484667.2	266.36	-0.60436	0.817954
ENST00000379370.7	323.02	-0.66273	0.593467
ENST00000620552.4	290.926	-0.777091	0.494409
ENST00000651234.1	290.137	-0.771679	0.504455
ENST00000652369.1	293.43	-0.742222	0.546543
ENST00000360001.11	385.763	-0.440505	0.805836
ENST00000660930.1	320.797	-0.396348	0.872501
ENST00000263741.12	317.559	-0.384096	0.886171
ENST00000465727.5	236.038	-0.642796	0.727573
ENST00000655486.1	389.001	-0.450833	0.795514
ENST00000403997.2	232.679	-0.464157	0.885329
ENST00000379198.5	102.171	-0.473814	0.947523
ENST00000450390.6	23.6847	1.33744	0.853204
ENST00000347370.6	142.099	-1.11469	0.548842
ENST00000349431.10	189.988	-0.325831	0.947966
ENST00000400929.6	142.099	-1.11469	0.548842
ENST00000464036.5	45.8675	1.02417	0.823205
ENST00000360466.6	189.988	-0.325831	0.947966
ENST00000400930.8	176.384	-0.393674	0.933444
ENST00000473215.5	26.132	1.54629	0.761604
ENST00000435198.5	146.133	-0.393105	0.944685
ENST00000466752.5	26.132	1.54629	0.761604
ENST00000503294.5	26.132	1.54629	0.761604
ENST00000477894.5	45.448	1.08626	0.80063
ENST00000422076.5	52.5028	0.981139	0.816217
ENST00000502382.1	53.6987	0.838342	0.878493
ENST00000488418.2	23.758	1.35654	0.848155
ENST00000354700.10	93.9813	0.412882	0.97057
ENST00000353662.4	88.0117	0.49156	0.959286
ENST00000379031.10	189.712	0.0226218	0.99825
ENST00000467712.1	77.9962	0.763654	0.878859
ENST00000540437.5	288.715	0.0432183	0.995795
ENST00000545578.5	281.478	-0.010116	0.998366
ENST00000618806.4	197.986	0.0640562	0.995795
ENST00000620829.4	194.957	-0.139901	0.992086
ENST00000435064.5	289.746	0.0320835	0.995795
ENST00000411962.5	195.436	-0.13778	0.992086
ENST00000421495.6	144.459	-0.205537	0.988422
ENST00000419704.5	205.261	-0.0369198	0.995795
ENST00000450926.6	280.054	0.107106	0.992086
ENST00000528879.5	152.09	0.303412	0.959352
ENST00000434694.6	172.843	0.0922635	0.995131
ENST00000526797.5	35.1548	1.24015	0.804461
ENST00000526332.5	46.1229	0.402062	0.98336
ENST00000527719.5	116.949	0.355736	0.955632
ENST00000530031.5	116.985	0.35731	0.955114
ENST00000429572.5	121.023	0.349404	0.960211
ENST00000534345.5	87.4902	0.438195	0.950248
ENST00000498476.6	62.5196	0.952913	0.817956
ENST00000343938.9	30.5552	0.405219	0.988692
ENST00000338370.7	572.535	0.0212734	0.996064
ENST00000338338.9	572.535	0.0212734	0.996064
ENST00000321751.9	572.535	0.0212734	0.996064
ENST00000378853.3	572.535	0.0212734	0.996064
ENST00000400809.8	219.63	0.412205	0.947372
ENST00000408952.8	132.193	0.391197	0.978169
ENST00000481223.6	74.2017	0.64477	0.944685
ENST00000488340.5	72.2686	0.662428	0.943214
ENST00000408918.8	72.6815	0.658465	0.943214
ENST00000344843.12	412.526	-0.381798	0.846805
ENST00000492508.1	177.721	-0.581136	0.8372
ENST00000482352.1	242.873	-0.345271	0.928796
ENST00000378785.7	193.137	-0.713743	0.685658
ENST00000673477.1	533.44	-0.433832	0.75103
ENST00000308647.8	206.931	-0.967353	0.419116
ENST00000378756.8	731.81	-0.675786	0.203607
ENST00000378755.9	725.265	-0.686692	0.194238
ENST00000339113.9	165.732	-0.10688	0.995131
ENST00000536055.6	681.862	-0.654189	0.269482
ENST00000400830.4	289.738	-0.849401	0.429635
ENST00000291386.4	307.483	0.19327	0.982905
ENST00000359060.5	78.3474	-0.384483	0.982683
ENST00000520777.5	100.847	0.61238	0.938877
ENST00000355826.9	99.9216	0.599762	0.941326
ENST00000518681.5	93.2521	0.761335	0.912056
ENST00000505820.6	102.447	0.613266	0.938538
ENST00000341832.10	340.664	0.485937	0.755624
ENST00000407249.7	334.552	0.491998	0.750999
ENST00000340677.9	328.138	0.475588	0.785223
ENST00000611150.3	104.846	-0.421914	0.951245
ENST00000615951.4	80.8348	-0.16986	0.993966
ENST00000626918.2	291.887	0.564786	0.701477
ENST00000629289.2	291.688	0.573246	0.690845
ENST00000629312.2	291.887	0.564786	0.701477
ENST00000617444.5	64.5875	0.357772	0.986681
ENST00000611123.1	64.5875	0.357772	0.986681
ENST00000404249.8	260.377	0.599495	0.694738
ENST00000356200.7	247.852	0.592444	0.723385
ENST00000378638.6	247.852	0.592444	0.723385
ENST00000509982.5	129.295	0.109748	0.995131
ENST00000357760.6	252.176	0.577091	0.73913
ENST00000358779.9	258.388	0.61775	0.674111
ENST00000378633.5	252.276	0.62838	0.669926
ENST00000460465.5	135.407	0.104806	0.995131
ENST00000341426.9	211.627	-0.0450671	0.995795
ENST00000341991.7	211.627	-0.0450671	0.995795
ENST00000378625.5	193.41	0.120248	0.995131
ENST00000342348.9	164.041	-0.0391348	0.997318
ENST00000610897.4	698.337	-0.747724	0.105208
ENST00000615252.4	460.499	-0.818919	0.201271
ENST00000378609.9	698.337	-0.747724	0.105208
ENST00000439272.6	285.155	-0.650573	0.622907
ENST00000434686.6	310.894	-0.584773	0.676434
ENST00000437146.1	235.663	-0.671484	0.68764
ENST00000378567.8	104.496	-0.228289	0.992086
ENST00000400921.6	83.4108	0.29056	0.99081
ENST00000461106.6	93.8329	0.0200725	0.998366
ENST00000478770.6	65.5141	0.37306	0.985379
ENST00000378536.5	186.745	-0.468082	0.927149
ENST00000378531.8	39.16	0.42516	0.983642
ENST00000378529.7	37.7196	0.592783	0.960383
ENST00000378513.7	116.743	-0.546332	0.924187
ENST00000378518.5	116.743	-0.546332	0.924187
ENST00000605895.6	252.166	-0.671801	0.670785
ENST00000306256.13	227.295	-0.609922	0.761604
ENST00000378512.5	174.851	-0.569898	0.851558
ENST00000443438.5	207.265	-0.541416	0.832951
ENST00000488353.2	252.166	-0.671801	0.670785
ENST00000288774.7	68.1054	0.167272	0.995131
ENST00000650293.1	68.2364	0.0829409	0.995795
ENST00000447513.6	68.8357	0.0807814	0.995795
ENST00000507596.5	65.8002	-0.117423	0.995795
ENST00000378466.9	140.358	0.781452	0.68843
ENST00000435556.8	131.138	0.773661	0.718731
ENST00000505228.5	94.2525	0.899636	0.730108
ENST00000651094.1	140.572	0.772552	0.695515
ENST00000502512.1	24.9896	1.02132	0.925335
ENST00000468002.2	34.3762	1.0554	0.883536
ENST00000378425.9	26.3204	1.18105	0.892542
ENST00000444521.6	32.2126	0.136858	0.995795
ENST00000419916.7	28.7771	0.357689	0.992086
ENST00000378424.9	26.3195	0.00253008	0.999946
ENST00000537325.6	22.6866	1.36121	0.87184
ENST00000378427.6	26.3829	0.398329	0.991445
ENST00000465233.6	24.722	1.1105	0.91831
ENST00000498083.2	22.5092	0.981802	0.936393
ENST00000511072.5	37.724	0.433574	0.984828
ENST00000378391.6	41.8899	0.534711	0.967003
ENST00000270722.10	42.2593	0.529455	0.96713
ENST00000514189.5	36.9443	0.497084	0.979221
ENST00000378344.7	45.0167	0.18078	0.995131
ENST00000344579.5	35.328	0.362129	0.988692
ENST00000378322.7	140.621	-0.384871	0.947679
ENST00000270708.12	152.63	-0.41926	0.93704
ENST00000424367.5	102.041	-0.48304	0.944445
ENST00000419924.2	48.8628	0.303194	0.992086
ENST00000378295.9	82.9624	0.384565	0.964893
ENST00000604074.5	52.8255	0.132242	0.995453
ENST00000354437.8	65.5067	0.136526	0.995131
ENST00000346387.8	70.1622	0.415854	0.964089
ENST00000357733.7	70.1821	0.288763	0.988075
ENST00000603362.5	70.1821	0.288763	0.988075
ENST00000604479.5	70.1622	0.415854	0.964089
ENST00000378280.5	56.6834	-0.16732	0.995131
ENST00000378285.5	59.5789	-0.262928	0.992086
ENST00000378288.8	77.0346	0.113911	0.995453
ENST00000378290.4	76.0842	0.121419	0.995131
ENST00000378251.3	435.735	-0.276673	0.922103
ENST00000378230.8	200.936	-0.0573531	0.995795
ENST00000338895.7	65.4452	-0.793328	0.899431
ENST00000378209.7	67.1219	-0.787125	0.899721
ENST00000361605.4	82.5405	0.272186	0.991141
ENST00000378156.9	74.4832	0.214878	0.993887
ENST00000484532.6	624.095	-1.29508	0.0044788
ENST00000234875.9	1792.68	-0.759168	0.00498407
ENST00000497965.5	1606.19	-0.730527	0.016095
ENST00000471204.5	1497.75	-0.698201	0.032829
ENST00000465387.5	1106.22	-0.848144	0.0164358
ENST00000462296.5	616.853	-1.30485	0.00467926
ENST00000465335.1	609.095	-1.24478	0.00905289
ENST00000343813.10	239.348	0.226511	0.974241
ENST00000489498.5	43.6607	0.250616	0.992864
ENST00000474756.1	40.5299	0.477379	0.979058
ENST00000608083.5	445.87	-0.480593	0.682045
ENST00000377842.7	432.019	-0.526024	0.62097
ENST00000377845.7	432.019	-0.526024	0.62097
ENST00000377855.6	432.065	-0.525164	0.621237
ENST00000377860.8	308.749	-0.273563	0.941086
ENST00000418124.5	301.895	-0.329047	0.920551
ENST00000545482.5	449.249	-0.487492	0.670269
ENST00000361521.8	449.249	-0.487492	0.670269
ENST00000473466.2	356.555	-0.43844	0.810862
ENST00000377705.6	419.616	-0.0781868	0.993846
ENST00000377674.9	128.489	-0.0452032	0.997318
ENST00000377658.8	169.835	0.185209	0.987722
ENST00000377663.3	140.316	0.435998	0.927149
ENST00000467612.5	78.8428	-0.392985	0.970145
ENST00000496707.5	77.2216	-0.326539	0.983642
ENST00000463043.1	47.5019	0.0636963	0.996736
ENST00000377648.5	70.195	0.193677	0.992086
ENST00000054650.8	65.1243	0.30739	0.990861
ENST00000377627.7	40.5818	0.597438	0.957134
ENST00000472925.1	43.5926	0.620685	0.951536
ENST00000451196.5	157.588	0.482491	0.917626
ENST00000377577.10	313.347	0.531814	0.725242
ENST00000294401.11	273.15	0.521984	0.776299
ENST00000426784.1	152.614	0.537965	0.877282
ENST00000303635.12	90.8988	-0.499915	0.947372
ENST00000473578.5	72.3869	-0.59653	0.933612
ENST00000557126.5	72.2097	-0.598183	0.933356
ENST00000467404.6	45.1182	-0.0275341	0.998301
ENST00000461311.1	70.9659	-0.540495	0.947372
ENST00000482934.1	30.3264	0.476865	0.983642
ENST00000054666.11	111.884	-0.212064	0.990459
ENST00000470357.1	92.3384	-0.641477	0.905281
ENST00000493373.5	1008.28	-0.781601	0.01439
ENST00000493678.5	1029.13	-0.734784	0.0233607
ENST00000377493.9	793.886	-0.926665	0.00779901
ENST00000338639.10	1029.13	-0.734784	0.0233607
ENST00000377491.5	1029.13	-0.734784	0.0233607
ENST00000377488.5	1029.13	-0.734784	0.0233607
ENST00000469225.1	867.951	-0.575147	0.194397
ENST00000377482.10	116.269	0.884558	0.739314
ENST00000337907.7	163.702	-0.191194	0.988815
ENST00000400908.7	163.702	-0.191194	0.988815
ENST00000377464.5	120.241	-0.441104	0.94033
ENST00000400907.6	74.8942	0.328102	0.983991
ENST00000476556.5	91.2779	-0.560331	0.926933
ENST00000656437.1	98.006	-0.109253	0.995453
ENST00000659924.1	57.9572	0.709997	0.930839
ENST00000234590.10	13956	-0.734509	1.27515e-10
ENST00000647408.1	12873.6	-0.731391	3.95009e-10
ENST00000646370.2	2148.55	-0.694884	0.0010264
ENST00000497492.1	5967.88	-0.758486	5.75164e-08
ENST00000646660.1	5006.93	-0.831703	1.96164e-08
ENST00000646680.1	1530.71	-0.688111	0.00983387
ENST00000646906.1	3912.48	-0.849262	1.50132e-07
ENST00000646156.1	987.673	-0.715595	0.03072
ENST00000643438.1	2407.19	-0.719446	0.000298429
ENST00000489867.2	2407.19	-0.719446	0.000298429
ENST00000302692.7	132.736	0.180077	0.992086
ENST00000340381.11	180.006	-0.00294945	0.999641
ENST00000340305.9	141.771	0.0824107	0.995453
ENST00000416541.5	156.424	0.180222	0.991141
ENST00000377298.8	492.934	0.00187029	0.999634
ENST00000650348.1	185.096	0.349529	0.933444
ENST00000435891.5	408.985	-0.0728566	0.993966
ENST00000361311.4	495.642	0.0140346	0.997818
ENST00000377223.6	83.2724	0.578619	0.927149
ENST00000400903.6	83.2724	0.578619	0.927149
ENST00000377213.1	83.2724	0.578619	0.927149
ENST00000253251.12	205.517	-0.665908	0.740511
ENST00000672724.1	207.896	-0.708467	0.691112
ENST00000343090.11	207.505	-0.696794	0.704934
ENST00000377093.8	228.832	-0.940035	0.522596
ENST00000263934.10	286.191	-0.913183	0.418049
ENST00000377086.5	283.694	-0.891042	0.446074
ENST00000377083.5	228.832	-0.940035	0.522596
ENST00000377081.5	283.221	-0.889849	0.450897
ENST00000620295.2	283.435	-0.894467	0.444847
ENST00000622724.3	282.644	-0.891719	0.449307
ENST00000491493.5	598.911	-0.215238	0.927149
ENST00000270776.13	1295.93	-0.322834	0.586271
ENST00000477958.5	66.6937	0.189122	0.992086
ENST00000483936.5	533.088	-0.370924	0.775428
ENST00000465632.5	447.594	-0.301936	0.882327
ENST00000460189.1	648.426	-0.355174	0.734865
ENST00000377038.8	213.485	-0.421928	0.924815
ENST00000476658.5	99.4674	-0.28249	0.986681
ENST00000377036.2	182.416	-0.172623	0.991445
ENST00000356607.9	116.473	0.521608	0.910594
ENST00000491661.2	43.8965	1.05574	0.835492
ENST00000473118.5	285.729	-1.06239	0.174469
ENST00000240185.7	577.651	-0.796537	0.104634
ENST00000639083.1	577.651	-0.796537	0.104634
ENST00000639599.1	414.931	-1.05876	0.0546581
ENST00000629725.2	415.744	-1.05797	0.0549523
ENST00000476201.5	355.114	-0.99543	0.133681
ENST00000614757.4	415.744	-1.05797	0.0549523
ENST00000621715.4	307.893	-1.03681	0.161751
ENST00000315091.7	414.931	-1.05876	0.0546581
ENST00000473869.5	415.744	-1.05797	0.0549523
ENST00000638264.1	289.195	-0.897103	0.265339
ENST00000649624.1	374.873	-1.04503	0.0848021
ENST00000616545.4	426.639	-1.05172	0.0544753
ENST00000621790.4	424.134	-1.01642	0.0681614
ENST00000622057.4	327.184	-0.917545	0.210106
ENST00000617172.4	325.876	-0.902609	0.227394
ENST00000611963.4	265.067	-0.774771	0.475569
ENST00000620632.4	210.089	-1.07493	0.281159
ENST00000619555.4	209.178	-1.07114	0.28607
ENST00000610369.4	176.239	-1.10354	0.368982
ENST00000614494.1	104.375	-1.0059	0.66225
ENST00000611136.4	95.851	-0.858935	0.795451
ENST00000620505.1	133.467	-0.507136	0.899431
ENST00000376957.7	510.802	-0.629118	0.473324
ENST00000490101.1	103.279	-1.60262	0.317503
ENST00000465788.1	179.373	-0.385566	0.939616
ENST00000459997.1	43.0552	-0.172053	0.995131
ENST00000487300.1	128.586	-0.963381	0.670785
ENST00000304457.11	627.868	0.10582	0.986998
ENST00000376936.9	662.437	0.0519163	0.995131
ENST00000460196.1	56.3506	0.159035	0.995131
ENST00000376838.5	254.697	0.172632	0.992086
ENST00000361445.9	807.442	0.254543	0.920017
ENST00000376810.5	96.5491	-0.589355	0.932613
ENST00000376692.9	196.494	-0.0663684	0.995795
ENST00000235310.7	196.494	-0.0663684	0.995795
ENST00000376672.5	192.496	-0.0487006	0.995795
ENST00000376669.9	192.496	-0.0487006	0.995795
ENST00000376667.7	196.494	-0.0663684	0.995795
ENST00000445656.5	132.187	-0.52478	0.927149
ENST00000456915.1	135.669	-0.355979	0.960858
ENST00000376637.7	41.6771	0.488657	0.971333
ENST00000400895.6	41.7525	0.451454	0.980511
ENST00000314340.10	63.4213	-0.0679297	0.995795
ENST00000376629.8	57.0076	-0.10787	0.995795
ENST00000376627.6	41.6667	0.46355	0.97795
ENST00000452018.6	42.8148	0.415617	0.983642
ENST00000376572.8	284.45	-0.182091	0.986681
ENST00000616327.1	284.45	-0.182091	0.986681
ENST00000376576.3	284.33	-0.186361	0.985648
ENST00000196061.5	237.988	-0.386438	0.91856
ENST00000429000.6	68.3833	-0.269112	0.990817
ENST00000444836.5	479.252	-0.254773	0.930996
ENST00000235329.9	479.252	-0.254773	0.930996
ENST00000235332.6	112.118	0.312577	0.980276
ENST00000620676.6	299.609	0.506058	0.866193
ENST00000613099.4	299.258	0.504077	0.869072
ENST00000011700.10	212.502	0.949836	0.563049
ENST00000646917.1	97.9221	0.923342	0.835678
ENST00000317869.6	531.251	-0.514057	0.565006
ENST00000621994.3	444.537	-0.51523	0.593467
ENST00000311066.9	149.851	0.885829	0.670269
ENST00000235372.11	150.209	0.868141	0.68333
ENST00000413440.5	141.072	0.965694	0.611073
ENST00000343137.8	141.072	0.965694	0.611073
ENST00000333868.10	34.2664	1.413	0.732282
ENST00000375847.8	83.5867	-1.03528	0.794003
ENST00000480945.6	144.13	0.261747	0.972391
ENST00000375799.8	192.499	0.115844	0.995131
ENST00000375793.2	193.706	0.259139	0.983642
ENST00000642363.1	185.14	-0.0165625	0.998366
ENST00000483273.2	508.149	-0.374636	0.816384
ENST00000375759.8	822.191	1.11039	0.308441
ENST00000358432.8	181.684	0.573761	0.8348
ENST00000471507.5	127.862	0.0148347	0.998366
ENST00000401089.3	125.729	0.0894692	0.995795
ENST00000401088.9	126.472	-0.107587	0.995131
ENST00000492354.1	125.812	0.0918509	0.995724
ENST00000504551.6	70.8921	-0.280231	0.991445
ENST00000457722.6	104.875	-0.26873	0.986648
ENST00000337132.10	109.671	-0.205712	0.992086
ENST00000443980.6	101.689	0.0752675	0.995795
ENST00000492095.5	109.671	-0.205712	0.992086
ENST00000459640.5	69.5843	-0.0525987	0.996855
ENST00000430580.6	417.271	2.11143	0.000563958
ENST00000432949.5	401.239	2.30075	0.000157643
ENST00000375541.10	85.4827	0.0211526	0.998366
ENST00000341676.9	280.652	0.424486	0.914817
ENST00000326735.13	280.977	0.359611	0.933393
ENST00000452699.5	278.906	0.362888	0.933281
ENST00000510069.5	82.289	0.0916469	0.995795
ENST00000509619.1	66.4394	0.341545	0.98336
ENST00000375499.7	667.754	0.0755844	0.992086
ENST00000491274.5	436.563	0.192749	0.960383
ENST00000463045.2	234.793	0.214523	0.979479
ENST00000375436.9	1081.77	0.437792	0.31462
ENST00000375433.3	1081.77	0.437792	0.31462
ENST00000290597.9	88.5847	-0.34098	0.970339
ENST00000375341.8	88.5847	-0.34098	0.970339
ENST00000538839.5	79.7154	-0.105132	0.995453
ENST00000538309.5	78.8758	-0.266911	0.988262
ENST00000432718.1	34.1592	0.169022	0.995131
ENST00000455833.7	47.5976	0.981335	0.847157
ENST00000416166.1	30.0703	0.892408	0.928917
ENST00000375225.7	46.9876	1.06975	0.870231
ENST00000375254.8	1528.45	0.967473	0.000116793
ENST00000375224.1	252.751	1.17092	0.123519
ENST00000425413.5	263.565	1.01507	0.230532
ENST00000417040.1	611.97	1.20811	0.00164537
ENST00000477853.6	456.496	0.353886	0.828113
ENST00000375199.7	455.248	0.365832	0.81409
ENST00000375208.7	436.898	0.36125	0.826777
ENST00000486405.1	72.5939	0.667241	0.900254
ENST00000641089.1	82.3617	0.171394	0.993148
ENST00000330263.5	485.703	-0.35045	0.836345
ENST00000457194.6	36.0673	0.479425	0.982683
ENST00000429712.5	62.1881	0.531823	0.94903
ENST00000420396.3	61.9708	0.558881	0.947372
ENST00000651966.1	62.1881	0.531823	0.94903
ENST00000361640.5	48.7676	0.610754	0.947494
ENST00000235835.7	297.547	-0.317181	0.928917
ENST00000330072.9	263.873	-0.332404	0.931396
ENST00000489286.5	171.55	-0.28484	0.964089
ENST00000375153.8	41.748	0.0827076	0.995795
ENST00000375155.7	41.748	0.0827076	0.995795
ENST00000264202.8	381.92	-0.283793	0.922352
ENST00000264203.7	333.963	-0.184764	0.966991
ENST00000375144.5	375.395	-0.302832	0.90944
ENST00000375142.5	350.341	-0.263696	0.933021
ENST00000433834.5	381.92	-0.283793	0.922352
ENST00000648702.1	102.011	-0.546344	0.916939
ENST00000617872.4	172.005	-0.554487	0.835668
ENST00000322753.7	221.603	-0.445427	0.872332
ENST00000602384.5	214.728	-0.472531	0.858141
ENST00000602293.5	186.099	-0.556669	0.819226
ENST00000264198.5	98.8375	0.334202	0.965619
ENST00000321556.5	312.195	-0.0527784	0.995795
ENST00000415136.6	1249.77	-0.184234	0.916994
ENST00000602624.6	1243.11	-0.181035	0.921237
ENST00000375048.7	1249.77	-0.184234	0.916994
ENST00000464364.1	364.981	0.239138	0.943214
ENST00000312239.10	494.107	-0.0196196	0.997577
ENST00000375003.6	346.888	-0.223208	0.963379
ENST00000419948.5	213.827	0.0637125	0.995795
ENST00000438032.5	297.075	0.00828192	0.998366
ENST00000424732.5	262.523	-0.0509128	0.995795
ENST00000417710.5	101.061	0.212456	0.992086
ENST00000375000.5	95.1702	0.0714631	0.995795
ENST00000414993.1	49.9075	0.338342	0.989471
ENST00000374935.7	743.945	0.0513162	0.995131
ENST00000264211.12	922.363	0.0628887	0.993887
ENST00000602326.5	918.276	0.0566921	0.994676
ENST00000400422.6	918.906	0.0305077	0.995795
ENST00000634879.1	995.609	0.0718208	0.992086
ENST00000356916.7	305.358	-0.260135	0.959286
ENST00000438975.5	134.092	-0.654851	0.872501
ENST00000411888.5	120.355	-0.564684	0.922352
ENST00000415912.6	184.223	-0.18875	0.986681
ENST00000374893.11	184.223	-0.18875	0.986681
ENST00000649812.1	192.018	-0.202789	0.983642
ENST00000357071.8	179.705	-0.2256	0.980276
ENST00000436918.6	179.462	-0.25085	0.970057
ENST00000264205.10	184.378	-0.184646	0.9877
ENST00000481130.6	25.6415	0.537428	0.982221
ENST00000308271.14	363.456	-0.14223	0.988692
ENST00000400301.5	342.405	-0.114692	0.992086
ENST00000374732.7	151.316	0.798027	0.719285
ENST00000529637.5	355.525	-0.110015	0.992086
ENST00000421625.6	187.703	-0.851271	0.639385
ENST00000374730.2	54.1802	-0.175222	0.995131
ENST00000374695.8	96.2797	0.390648	0.960383
ENST00000648594.1	1007.39	-0.454569	0.371357
ENST00000400259.5	1007.39	-0.454569	0.371357
ENST00000344548.7	1007.39	-0.454569	0.371357
ENST00000498236.1	91.9185	-0.195521	0.992086
ENST00000315554.13	800.358	-0.56812	0.238578
ENST00000656825.1	1007.39	-0.454569	0.371357
ENST00000651171.1	505.443	-0.405036	0.757527
ENST00000652582.1	462.403	-0.479409	0.667543
ENST00000667384.1	798.37	-0.565171	0.244441
ENST00000411827.1	660.824	-0.485881	0.505829
ENST00000662562.1	1007.39	-0.454569	0.371357
ENST00000375647.5	174.351	0.254172	0.984264
ENST00000374651.8	157.539	0.322026	0.973378
ENST00000404138.5	174.351	0.254172	0.984264
ENST00000374630.7	82.7838	-0.0491001	0.996852
ENST00000400191.7	86.0614	-0.102933	0.995795
ENST00000374632.7	81.779	-0.0836182	0.995795
ENST00000374627.1	77.348	-0.267527	0.991141
ENST00000465864.2	1044.64	-0.447659	0.430161
ENST00000356634.7	1053.4	-0.436423	0.455468
ENST00000400181.8	1029.77	-0.4494	0.430161
ENST00000494920.1	351.929	-0.393836	0.879308
ENST00000418342.5	151.528	0.169596	0.992086
ENST00000302291.8	151.528	0.169596	0.992086
ENST00000314174.5	143.604	0.276229	0.983123
ENST00000641107.1	433.517	-0.456879	0.734142
ENST00000302271.11	1628.56	-0.373412	0.37069
ENST00000478691.5	1458.42	-0.452866	0.221595
ENST00000374616.7	1618.03	-0.383843	0.342656
ENST00000374612.5	1628.56	-0.373412	0.37069
ENST00000606561.5	1353.44	-0.425997	0.30476
ENST00000427764.3	1513.06	-0.359084	0.433061
ENST00000361729.3	86.3153	0.317243	0.983992
ENST00000374561.6	206.582	-0.234563	0.975413
ENST00000374550.8	4718.24	-0.462824	0.0246478
ENST00000643754.2	4730.05	-0.450446	0.0316301
ENST00000458455.2	4676.93	-0.465711	0.0246478
ENST00000418390.6	425.53	-0.0103916	0.998301
ENST00000613537.4	425.53	-0.0103916	0.998301
ENST00000609199.1	425.007	-0.0054814	0.999086
ENST00000246151.9	181.743	-0.261347	0.977375
ENST00000374524.1	96.4139	-0.477517	0.956283
ENST00000374514.8	123.427	-1.24053	0.438404
ENST00000374505.6	66.4186	-1.11517	0.775476
ENST00000374503.7	92.7424	-1.4664	0.430661
ENST00000374502.7	87.3481	-1.53966	0.44494
ENST00000374501.1	83.3042	-1.35351	0.549486
ENST00000617979.5	66.7982	-0.295337	0.98804
ENST00000374497.7	66.7982	-0.295337	0.98804
ENST00000429356.5	47.2609	0.01046	0.999409
ENST00000418277.5	46.6972	-0.216395	0.993966
ENST00000374490.8	53.9384	0.889838	0.86895
ENST00000436439.6	46.3136	0.662971	0.94297
ENST00000374479.3	69.5444	-0.0780107	0.995795
ENST00000647887.1	142.264	1.11552	0.532452
ENST00000374468.1	142.264	1.11552	0.532452
ENST00000334351.8	142.264	1.11552	0.532452
ENST00000492112.3	475.852	-0.622882	0.573883
ENST00000344989.10	342.257	-0.689663	0.595639
ENST00000453840.7	329.057	-0.656646	0.647244
ENST00000484146.6	294.718	-0.597587	0.771671
ENST00000374452.9	324.788	-0.57789	0.755191
ENST00000374453.7	311.587	-0.542237	0.797822
ENST00000343255.9	462.651	-0.598257	0.617236
ENST00000374399.9	87.3959	1.25003	0.554039
ENST00000003912.7	67.7972	1.2551	0.628856
ENST00000358028.8	44.0312	0.874816	0.917595
ENST00000339255.2	62.7253	0.716685	0.928873
ENST00000593639.5	63.4866	0.259297	0.992086
ENST00000374389.8	758.981	-0.273682	0.850465
ENST00000323848.14	777.919	-0.250868	0.872501
ENST00000447431.6	677.622	-0.271501	0.871972
ENST00000596378.1	571.369	-0.295916	0.871413
ENST00000488683.1	473.041	-0.0481226	0.995453
ENST00000374379.9	473.041	-0.0481226	0.995453
ENST00000236273.9	243.623	0.0414667	0.995795
ENST00000354361.3	191.243	0.021906	0.99825
ENST00000374358.5	204.243	-0.314394	0.944685
ENST00000399766.7	118.005	0.0878309	0.995795
ENST00000374343.5	175.335	-0.527845	0.893696
ENST00000647928.1	86.2015	-0.847382	0.851178
ENST00000374338.4	53.842	1.0887	0.802414
ENST00000354177.8	129.196	-1.03979	0.676256
ENST00000361547.7	134.589	-0.927651	0.732225
ENST00000374315.1	136.164	-0.968267	0.696314
ENST00000538789.5	115.302	-0.319612	0.983137
ENST00000374298.3	120.379	-0.253978	0.988692
ENST00000426559.6	1195.72	-0.931506	0.000666025
ENST00000455785.7	1542.07	-0.832659	0.000552409
ENST00000399728.5	1542.07	-0.832659	0.000552409
ENST00000357865.6	1542.07	-0.832659	0.000552409
ENST00000374291.5	1542.07	-0.832659	0.000552409
ENST00000446334.1	705.938	-0.706922	0.128625
ENST00000374282.8	27.9051	0.96238	0.92652
ENST00000374284.5	27.9051	0.96238	0.92652
ENST00000619836.4	53.9661	0.538168	0.963379
ENST00000374269.2	53.9661	0.538168	0.963379
ENST00000374271.8	53.9661	0.538168	0.963379
ENST00000374266.7	139.369	-0.282075	0.976099
ENST00000270812.6	117.978	-0.352796	0.965676
ENST00000640292.2	165.637	-1.44478	0.272664
ENST00000451429.7	181.852	-0.97882	0.586637
ENST00000252992.8	180.533	-0.966451	0.593635
ENST00000453146.1	106.197	-1.20844	0.650764
ENST00000314675.11	74.4386	1.77914	0.311866
ENST00000357089.8	91.4391	1.05074	0.729405
ENST00000374221.7	93.0796	1.04353	0.731515
ENST00000374217.6	91.4391	1.05074	0.729405
ENST00000374222.5	93.0796	1.04353	0.731515
ENST00000236342.12	71.1777	-1.1523	0.752068
ENST00000360009.6	70.3303	-1.12139	0.771671
ENST00000361427.6	1027.87	-0.568808	0.37945
ENST00000619352.4	1027.87	-0.568808	0.37945
ENST00000374168.7	124.044	-0.726213	0.859168
ENST00000374166.8	119.609	-0.661548	0.895327
ENST00000526792.5	112.123	-0.769038	0.857181
ENST00000530003.5	120.619	-0.672078	0.889672
ENST00000531382.5	120.619	-0.672078	0.889672
ENST00000430799.7	323.285	0.335301	0.920551
ENST00000324856.13	364.928	0.386915	0.861003
ENST00000637465.1	38.7483	0.448753	0.983642
ENST00000457599.6	317.404	0.360701	0.902516
ENST00000374152.7	325.591	0.378805	0.889927
ENST00000615191.4	199.201	0.350442	0.940581
ENST00000636219.1	323.582	0.332584	0.922103
ENST00000466382.2	27.8021	1.2614	0.857327
ENST00000374135.9	139.168	1.15159	0.309621
ENST00000374133.3	49.4865	0.371811	0.985379
ENST00000361720.10	57.6937	0.947917	0.857419
ENST00000435827.6	526.055	-0.528847	0.562717
ENST00000321265.10	1180.73	-0.307362	0.711538
ENST00000452707.1	451.129	-0.695011	0.34741
ENST00000319394.8	102.423	0.248535	0.991445
ENST00000361771.7	100.436	0.291014	0.986681
ENST00000447062.2	96.6691	0.0601293	0.995795
ENST00000611517.4	92.0138	-0.699569	0.913993
ENST00000374076.8	92.0138	-0.699569	0.913993
ENST00000608611.5	89.2847	-0.614999	0.928917
ENST00000464813.5	64.8085	-0.632279	0.943214
ENST00000478104.5	66.0909	-0.716268	0.927149
ENST00000498220.1	86.5047	-0.560717	0.94456
ENST00000357582.3	34.5143	0.27202	0.992086
ENST00000374040.7	34.337	0.266085	0.99262
ENST00000618852.5	184.19	0.0195962	0.99825
ENST00000536657.1	97.0083	-0.158552	0.993887
ENST00000339145.8	21.3879	1.85685	0.708678
ENST00000361157.11	21.4337	1.88273	0.694822
ENST00000362020.4	21.437	1.74988	0.748399
ENST00000373943.9	138.079	0.267705	0.973207
ENST00000440806.2	87.1042	0.394031	0.960383
ENST00000311772.10	293.658	0.303577	0.938538
ENST00000236412.11	124.359	0.433616	0.942258
ENST00000373931.8	192.644	0.232901	0.982341
ENST00000431586.1	187.368	0.181067	0.991141
ENST00000373912.8	470.179	-0.523179	0.602539
ENST00000419958.5	208.699	-0.679298	0.733831
ENST00000373909.7	469.268	-0.518569	0.609765
ENST00000313433.11	469.1	-0.516111	0.613706
ENST00000444045.1	304.851	-0.291147	0.931988
ENST00000373894.8	48.2999	0.624627	0.947679
ENST00000373888.8	37.0189	1.10785	0.857181
ENST00000549094.1	41.1429	0.319611	0.992086
ENST00000373871.8	124.227	0.289474	0.979563
ENST00000436342.6	115.564	0.326124	0.970145
ENST00000540618.5	124.092	0.308787	0.973638
ENST00000373864.5	85.9708	-0.00239237	0.999946
ENST00000373863.3	120.026	0.347081	0.964089
ENST00000603289.5	187.613	-1.41671	0.224643
ENST00000263697.6	449.808	-0.0279731	0.995795
ENST00000497986.5	265.706	-0.440044	0.863317
ENST00000335514.10	555.152	-0.376947	0.767279
ENST00000468425.2	267.706	-0.389258	0.900841
ENST00000465645.1	261.51	-0.441884	0.864877
ENST00000253063.4	244.776	0.766041	0.501203
ENST00000373842.9	64.4456	0.60465	0.928917
ENST00000398997.2	64.4456	0.60465	0.928917
ENST00000373839.8	101.702	-0.257575	0.992086
ENST00000373836.4	101.739	-0.256422	0.992086
ENST00000398958.6	524.036	-0.168407	0.963379
ENST00000649185.1	516.773	-0.198739	0.94903
ENST00000427469.5	266.141	-0.361362	0.920017
ENST00000434290.6	268.803	-0.357686	0.920017
ENST00000373833.10	524.036	-0.168407	0.963379
ENST00000419074.5	300.96	-0.221575	0.960571
ENST00000373832.5	524.036	-0.168407	0.963379
ENST00000373831.7	516.773	-0.198739	0.94903
ENST00000411533.5	422.929	-0.194206	0.960383
ENST00000430407.1	338.945	-0.208043	0.961608
ENST00000373830.4	78.7651	-0.293189	0.991141
ENST00000373824.8	60.0555	0.0887672	0.995795
ENST00000263974.4	60.0555	0.0887672	0.995795
ENST00000373816.5	60.2607	0.630718	0.944685
ENST00000361872.8	60.2607	0.630718	0.944685
ENST00000294409.2	59.7563	0.629601	0.945455
ENST00000474884.5	225.958	0.158572	0.989471
ENST00000542507.5	774.476	0.350033	0.740511
ENST00000373812.8	774.476	0.350033	0.740511
ENST00000541996.5	731.174	0.398948	0.662104
ENST00000496288.5	280.047	0.52248	0.75103
ENST00000642260.1	312.648	-0.173897	0.983642
ENST00000647103.1	302.871	-0.240544	0.960319
ENST00000343067.8	416.9	-0.261835	0.943214
ENST00000356093.6	315.284	-0.166375	0.983991
ENST00000646189.1	222.072	-0.471744	0.889927
ENST00000644342.1	213.922	-0.523689	0.858141
ENST00000646800.1	231.276	-0.370379	0.928796
ENST00000642937.1	312.247	-0.169587	0.983642
ENST00000373800.7	283.939	-0.257731	0.956283
ENST00000643155.1	71.9743	-0.0597514	0.996748
ENST00000649717.1	263.409	-0.261085	0.958116
ENST00000347529.7	389.224	-0.377595	0.886464
ENST00000646260.1	326.553	-0.536373	0.788432
ENST00000373798.5	416.9	-0.261835	0.943214
ENST00000644600.1	336.028	-0.45397	0.847993
ENST00000643173.1	325.658	-0.53808	0.787854
ENST00000648181.1	269.078	-0.439282	0.888849
ENST00000650265.1	325.731	-0.537215	0.788076
ENST00000644780.1	290.673	-0.27714	0.947966
ENST00000648891.1	212.225	-0.054777	0.995795
ENST00000643604.1	336.028	-0.45397	0.847993
ENST00000373797.2	336.38	-0.456745	0.845921
ENST00000349460.9	399.073	-0.365147	0.892875
ENST00000645184.1	326.602	-0.537552	0.788076
ENST00000642643.1	173.603	-0.0740463	0.995795
ENST00000636666.1	184.495	-0.6304	0.816217
ENST00000644848.1	143.567	-1.16336	0.509236
ENST00000373795.7	571.851	-0.429405	0.72565
ENST00000466448.4	409.262	-0.236338	0.947494
ENST00000263702.11	78.1939	0.290099	0.989459
ENST00000345512.7	162.15	0.661902	0.854941
ENST00000373779.8	163.615	0.655512	0.857181
ENST00000428026.6	163.783	0.632892	0.866044
ENST00000460170.2	161.688	0.679742	0.845054
ENST00000424085.6	555.273	0.972918	0.0260899
ENST00000257075.9	702.928	0.981553	0.00547953
ENST00000373747.7	699.51	0.949349	0.00906112
ENST00000525843.5	654.764	1.04498	0.00319565
ENST00000426105.6	700.297	0.971021	0.00660296
ENST00000498419.5	516.073	0.887681	0.0724703
ENST00000440538.6	690.479	0.98297	0.00552883
ENST00000373741.8	703.2	0.9532	0.00842852
ENST00000373742.6	656.394	0.959917	0.0138622
ENST00000529846.5	103.196	1.28432	0.402843
ENST00000525997.1	110.976	1.2374	0.413418
ENST00000532678.1	140.341	1.13335	0.329709
ENST00000526215.5	54.6565	1.13884	0.775352
ENST00000525948.5	54.6565	1.13884	0.775352
ENST00000480602.1	76.7569	0.397777	0.967266
ENST00000531867.1	60.7054	0.963897	0.834896
ENST00000263694.9	568.496	-0.345181	0.827707
ENST00000373720.3	129.955	-1.12981	0.566787
ENST00000373710.5	33.5634	0.492993	0.983137
ENST00000536859.5	33.5634	0.492993	0.983137
ENST00000373709.8	33.5634	0.492993	0.983137
ENST00000536384.2	33.5634	0.492993	0.983137
ENST00000373703.5	310.216	-0.42147	0.851281
ENST00000327300.12	922.403	-0.244388	0.850465
ENST00000492989.1	804.786	-0.118223	0.97021
ENST00000336294.10	49.7976	-0.208232	0.995019
ENST00000373625.8	349.327	0.204767	0.960211
ENST00000471599.5	106.46	0.520583	0.920017
ENST00000446515.1	203.581	0.152095	0.991141
ENST00000373610.8	467.46	-0.583292	0.509236
ENST00000373609.1	467.46	-0.583292	0.509236
ENST00000355082.9	523.428	-0.468481	0.606948
ENST00000373586.1	1732.12	-0.252651	0.718541
ENST00000373548.8	645.832	-0.513204	0.459779
ENST00000428704.1	244.511	-0.637056	0.700584
ENST00000329421.8	656.401	-0.455173	0.552627
ENST00000455895.6	161.597	0.455448	0.928917
ENST00000444377.5	149.3	0.576938	0.892181
ENST00000341071.11	158.118	0.477829	0.927149
ENST00000526031.5	125.685	0.561483	0.92211
ENST00000419121.6	130.43	0.437402	0.947372
ENST00000446293.6	159.524	0.48432	0.92652
ENST00000527163.5	71.8768	0.195197	0.994327
ENST00000530485.1	69.5193	0.654716	0.94052
ENST00000468695.5	87.0817	-0.348265	0.977083
ENST00000373506.7	81.9888	-0.537705	0.944445
ENST00000373501.6	68.7783	-0.0361248	0.99825
ENST00000436661.5	72.6193	-0.121359	0.995453
ENST00000465588.2	52.4939	0.173029	0.995131
ENST00000414241.7	1234.63	-0.558708	0.094945
ENST00000527118.5	97.6	-0.87972	0.733122
ENST00000373493.10	1248.26	-0.547351	0.103711
ENST00000526193.5	168.444	-0.805022	0.625254
ENST00000492348.6	168.444	-0.805022	0.625254
ENST00000373485.5	1153.41	-0.54135	0.132319
ENST00000477563.6	232.051	-0.519868	0.792872
ENST00000458695.6	1188.39	-0.557769	0.106099
ENST00000490500.5	170.935	-0.521735	0.856171
ENST00000445722.2	212.009	-0.537569	0.810759
ENST00000475321.5	567.522	-0.434159	0.637121
ENST00000463378.5	626.19	-0.31771	0.820249
ENST00000460669.5	580.434	-0.43571	0.628348
ENST00000482190.1	471.245	-0.299163	0.881521
ENST00000373477.8	1253.39	0.45483	0.34937
ENST00000616261.1	882.853	0.542509	0.308442
ENST00000373476.5	94.4925	0.212093	0.992086
ENST00000373475.10	94.4925	0.212093	0.992086
ENST00000373456.11	105.207	-0.368602	0.976862
ENST00000235150.4	105.26	-0.619091	0.933281
ENST00000629371.2	381.542	-0.0631045	0.995131
ENST00000373449.7	892.619	-0.204782	0.922103
ENST00000672715.1	906.903	-0.200324	0.924187
ENST00000354858.11	747.011	-0.202464	0.928917
ENST00000548033.5	732.728	-0.205685	0.928917
ENST00000467905.5	881.188	-0.22118	0.904326
ENST00000480134.5	381.542	-0.0631045	0.995131
ENST00000550338.5	46.7424	0.28024	0.992086
ENST00000673291.1	383.32	0.122967	0.987825
ENST00000487289.1	383.653	0.12615	0.986998
ENST00000626911.1	46.7424	0.28024	0.992086
ENST00000521580.3	62.8554	-0.503006	0.960858
ENST00000446026.1	62.8554	-0.503006	0.960858
ENST00000456842.1	62.8554	-0.503006	0.960858
ENST00000423898.1	62.8554	-0.503006	0.960858
ENST00000417239.1	62.8554	-0.503006	0.960858
ENST00000373337.3	34.5775	0.31114	0.992086
ENST00000357182.9	98.2591	1.10264	0.650529
ENST00000650449.1	155.734	0.751349	0.747146
ENST00000417119.5	67.4467	0.520927	0.949881
ENST00000611874.4	155.734	0.751349	0.747146
ENST00000359858.9	155.734	0.751349	0.747146
ENST00000373330.1	155.734	0.751349	0.747146
ENST00000460428.5	436.454	0.192595	0.96426
ENST00000470472.5	1265.86	0.0499216	0.993966
ENST00000357214.6	3395.07	0.101926	0.947371
ENST00000314607.11	557.384	-0.253222	0.951017
ENST00000457946.1	430.18	-0.333675	0.939616
ENST00000325722.8	205.026	0.140973	0.992153
ENST00000426982.6	203.355	0.131813	0.993937
ENST00000440579.5	140.732	0.393722	0.953548
ENST00000431916.5	62.738	0.354439	0.9877
ENST00000482929.6	64.3669	0.233	0.992086
ENST00000478463.6	64.3669	0.233	0.992086
ENST00000469892.5	47.0038	0.353759	0.989885
ENST00000373253.7	230.608	-0.105955	0.993178
ENST00000356090.8	234.843	-0.149919	0.990682
ENST00000373243.7	234.843	-0.149919	0.990682
ENST00000437806.1	91.0672	-0.205553	0.992086
ENST00000423723.1	60.0315	-0.186302	0.994676
ENST00000373237.4	959.279	-0.367198	0.64356
ENST00000621781.4	416.033	-0.601722	0.580672
ENST00000251195.9	421.066	-0.171235	0.970339
ENST00000318121.8	429.999	-0.186267	0.963379
ENST00000373220.7	404.811	-0.233715	0.947372
ENST00000520551.1	416.682	-0.257419	0.934421
ENST00000373206.5	128.712	-0.476303	0.947372
ENST00000373204.6	140.536	-0.276211	0.983642
ENST00000373191.9	117.544	0.0727414	0.995795
ENST00000373178.5	146.536	-0.46789	0.927149
ENST00000616074.4	81.3328	-0.122859	0.995131
ENST00000616395.4	126.391	0.00648096	0.999409
ENST00000617904.4	103.714	-0.142556	0.994676
ENST00000373166.8	130.969	0.0369017	0.997173
ENST00000373163.5	103.714	-0.142556	0.994676
ENST00000373162.5	103.714	-0.142556	0.994676
ENST00000373159.1	46.9222	0.394704	0.983991
ENST00000429533.6	88.7326	-0.0237737	0.998301
ENST00000316156.8	270.716	-0.796634	0.611073
ENST00000373150.8	272.318	-0.880791	0.53722
ENST00000373151.6	275.977	-0.834196	0.574285
ENST00000469141.6	1058.97	0.0183059	0.995795
ENST00000648638.1	1016.3	-0.00320174	0.999086
ENST00000354618.10	1058.97	0.0183059	0.995795
ENST00000373129.7	82.7926	0.322499	0.988692
ENST00000373130.7	81.5033	0.335866	0.987816
ENST00000373132.3	82.7926	0.322499	0.988692
ENST00000315732.3	38.0603	1.07198	0.88233
ENST00000373116.6	470.991	-0.770272	0.389089
ENST00000373075.6	115.952	-0.412191	0.948352
ENST00000296214.9	126.259	-0.322121	0.966527
ENST00000373074.5	115.682	-0.462836	0.942258
ENST00000373073.8	117.433	-0.435319	0.946151
ENST00000448519.2	114.284	-0.405594	0.951245
ENST00000296215.8	103.323	0.165216	0.992086
ENST00000373062.8	843.945	0.0349079	0.995795
ENST00000538069.2	141.531	0.192876	0.992086
ENST00000358011.8	80.9114	-0.02191	0.998301
ENST00000494120.1	36.262	0.239643	0.993937
ENST00000464085.5	80.9114	-0.02191	0.998301
ENST00000491981.5	79.1847	0.0211055	0.998301
ENST00000461359.5	58.608	0.210115	0.992086
ENST00000477060.1	54.4205	-0.0860964	0.995795
ENST00000486637.1	46.9235	0.176284	0.995131
ENST00000488137.5	38.0612	0.559087	0.9606
ENST00000327331.2	224.363	0.548106	0.757013
ENST00000373055.6	224.363	0.548106	0.757013
ENST00000373045.10	209.183	-0.847169	0.653798
ENST00000397631.7	112.226	-0.791428	0.826777
ENST00000373044.3	203.275	-0.834561	0.584569
ENST00000373042.5	68.6985	-0.268647	0.992086
ENST00000373036.5	53.1052	1.50055	0.648131
ENST00000373023.6	104.503	-0.345399	0.983642
ENST00000373026.5	104.503	-0.345399	0.983642
ENST00000373019.5	1072.79	-0.0130548	0.997318
ENST00000373016.4	52.2763	0.0309092	0.99825
ENST00000373014.5	396.076	-0.0961149	0.992086
ENST00000373001.4	58.3753	0.101597	0.995795
ENST00000397572.5	99.5246	-0.0633843	0.995795
ENST00000621281.1	98.8376	-0.0459233	0.99631
ENST00000432648.8	205.834	0.223662	0.978916
ENST00000446189.6	119.368	0.249961	0.986215
ENST00000372984.8	146.192	0.357357	0.951536
ENST00000531822.1	140.421	0.281117	0.975998
ENST00000372967.3	784.679	-0.846269	0.0289935
ENST00000372969.8	784.679	-0.846269	0.0289935
ENST00000567887.5	536.412	1.50172	0.00683787
ENST00000372915.7	530.561	1.59253	0.00365023
ENST00000361689.6	526.956	1.48495	0.00794125
ENST00000564288.5	536.412	1.50172	0.00683787
ENST00000671089.1	526.956	1.48495	0.00794125
ENST00000530262.5	148.788	2.60964	0.0180598
ENST00000372925.6	445.494	1.49698	0.0198923
ENST00000289893.8	425.949	1.18985	0.145878
ENST00000530275.3	138.217	0.548288	0.94033
ENST00000641012.1	105.935	0.552703	0.951536
ENST00000360115.8	75.7177	1.77103	0.414469
ENST00000437136.5	220.82	0.264816	0.95945
ENST00000372862.7	783.767	-0.405735	0.635752
ENST00000372857.7	815.156	-0.388413	0.657143
ENST00000372856.7	802.501	-0.423355	0.593467
ENST00000372858.8	834.789	-0.406433	0.611422
ENST00000530186.1	88.2629	0.416916	0.954966
ENST00000421687.6	706.289	-0.441717	0.607798
ENST00000527718.1	312.463	-1.16735	0.107107
ENST00000470443.5	116.276	-0.838391	0.766669
ENST00000474378.1	200.264	-0.25633	0.969184
ENST00000451091.2	112.657	-0.522041	0.922103
ENST00000470018.5	57.0734	0.158868	0.995131
ENST00000324379.9	236.399	0.178387	0.983991
ENST00000356511.6	217.614	0.258595	0.960475
ENST00000497370.5	181.917	-0.0734508	0.995638
ENST00000470213.5	143.473	0.282359	0.970145
ENST00000372835.9	199.602	-0.0786688	0.995131
ENST00000372830.5	218.816	0.235967	0.96713
ENST00000372827.8	26.2387	1.47084	0.80061
ENST00000316891.10	155.47	-0.0949204	0.995795
ENST00000441669.6	131.889	0.0108824	0.999086
ENST00000462797.5	83.6414	0.00501607	0.999641
ENST00000372818.5	139.498	-0.468456	0.957134
ENST00000420632.6	72.6081	0.00329315	0.999695
ENST00000372811.9	98.0343	-0.0325379	0.997794
ENST00000434861.5	41.8292	-0.362881	0.988692
ENST00000372809.5	97.7403	-0.0273683	0.99825
ENST00000372797.7	732.913	-0.523401	0.385138
ENST00000372802.5	719.88	-0.512921	0.414334
ENST00000449311.5	241.822	0.213617	0.967863
ENST00000421589.5	304.882	0.100968	0.992086
ENST00000414893.5	135.219	-0.91399	0.629864
ENST00000372792.7	732.913	-0.523401	0.385138
ENST00000414281.5	312.04	0.0303127	0.995795
ENST00000420216.5	248.799	0.231571	0.960571
ENST00000372798.5	719.88	-0.512921	0.414334
ENST00000340450.7	719.88	-0.512921	0.414334
ENST00000372805.7	732.913	-0.523401	0.385138
ENST00000435719.5	356.462	-0.114161	0.991585
ENST00000427843.5	328.028	-0.050026	0.995795
ENST00000417287.5	244.663	0.206275	0.970339
ENST00000424977.1	304.714	0.10039	0.992086
ENST00000446031.1	49.2413	0.261452	0.992086
ENST00000642050.1	352.146	0.448329	0.749137
ENST00000641471.1	346.763	0.482472	0.700039
ENST00000530076.6	100.735	0.00526861	0.999603
ENST00000641083.1	319.465	0.40685	0.819226
ENST00000433473.8	342.72	0.512457	0.662615
ENST00000530704.6	139.14	0.925137	0.504941
ENST00000641319.1	301.206	0.477909	0.748399
ENST00000439754.6	288.947	0.384082	0.866193
ENST00000449045.7	222.177	0.115658	0.992086
ENST00000529905.5	352.146	0.448329	0.749137
ENST00000641381.1	92.1354	0.370249	0.960383
ENST00000527311.7	238.106	0.645332	0.601345
ENST00000372779.9	25.5727	-0.428403	0.990587
ENST00000372771.5	362.363	-0.138376	0.992086
ENST00000372759.4	542.876	0.216	0.939
ENST00000435168.6	55.0379	-0.043224	0.997818
ENST00000372718.8	141.261	0.105041	0.995131
ENST00000372708.5	135.469	0.151954	0.992086
ENST00000614549.4	134.475	0.176998	0.992086
ENST00000539317.2	112.302	0.0754125	0.995795
ENST00000358527.6	43.0281	1.24689	0.798045
ENST00000372703.1	43.0281	1.24689	0.798045
ENST00000296380.8	43.0281	1.24689	0.798045
ENST00000427410.6	201.913	0.117223	0.992086
ENST00000447388.7	229.215	-0.0344791	0.995795
ENST00000425457.6	218.931	-0.0802083	0.995131
ENST00000453631.5	80.4256	0.567575	0.927149
ENST00000456393.6	223.564	0.00104575	0.999946
ENST00000372654.5	229.215	-0.0344791	0.995795
ENST00000534399.5	25.016	1.27813	0.859818
ENST00000372653.5	205.567	-0.108141	0.993966
ENST00000372669.8	169.652	0.208392	0.983991
ENST00000372652.5	238.541	0.0892222	0.995131
ENST00000372651.5	229.215	-0.0344791	0.995795
ENST00000531464.5	35.5233	1.39764	0.728622
ENST00000440226.7	229.215	-0.0344791	0.995795
ENST00000525290.5	84.1457	0.406292	0.958592
ENST00000530965.5	50.5471	0.127762	0.995724
ENST00000416859.6	110.821	0.376628	0.954966
ENST00000308733.9	228.257	0.0474229	0.995795
ENST00000414185.1	99.782	-0.095483	0.995638
ENST00000650070.2	510.886	-0.234908	0.928917
ENST00000648914.1	388.872	-0.0942348	0.992086
ENST00000649864.1	484.107	-0.213694	0.944058
ENST00000648020.1	269.117	-0.0918837	0.993887
ENST00000649124.1	510.886	-0.234908	0.928917
ENST00000463285.6	358.186	-0.0323388	0.995795
ENST00000470271.5	67.9711	0.984858	0.756018
ENST00000372616.1	510.886	-0.234908	0.928917
ENST00000649215.1	389.402	-0.510118	0.695899
ENST00000463423.6	63.6919	-0.365968	0.977608
ENST00000372572.5	151.797	-0.358001	0.960383
ENST00000372573.5	151.797	-0.358001	0.960383
ENST00000545068.5	151.797	-0.358001	0.960383
ENST00000361776.5	147.882	-0.312814	0.97057
ENST00000361346.6	151.797	-0.358001	0.960383
ENST00000445886.5	102.348	-0.911364	0.831467
ENST00000372560.3	37.14	0.921345	0.9087
ENST00000372561.4	71.0547	0.535237	0.945456
ENST00000304979.8	241.749	0.112689	0.992086
ENST00000372550.5	192.526	0.0249662	0.997594
ENST00000440068.5	207.655	0.159808	0.988815
ENST00000436387.1	32.2405	0.165528	0.995453
ENST00000461351.1	143.575	-0.0343371	0.997244
ENST00000321358.12	4060.17	-0.758421	4.61292e-05
ENST00000332220.10	2171.52	-0.998324	1.65967e-05
ENST00000436427.1	3772.07	-0.828548	2.34643e-05
ENST00000397054.7	165.919	0.00549622	0.999409
ENST00000236040.8	166.031	0.0165551	0.998301
ENST00000296388.9	178.558	0.0260658	0.997794
ENST00000372525.7	37.6159	1.04072	0.892181
ENST00000426263.9	371.55	0.117165	0.990459
ENST00000630287.2	113.79	-0.0369574	0.997318
ENST00000475162.3	101.976	0.00699423	0.999409
ENST00000372500.4	90.6456	-0.0130098	0.998366
ENST00000431635.6	713.962	0.120829	0.977006
ENST00000236051.2	705.958	0.0853699	0.991731
ENST00000310955.11	1012.36	-0.153821	0.947494
ENST00000372462.1	1012.36	-0.153821	0.947494
ENST00000621943.4	127.013	0.00806782	0.999238
ENST00000413844.3	110.046	-0.0795713	0.995795
ENST00000372458.8	127.013	0.00806782	0.999238
ENST00000372457.9	158.67	-0.373613	0.951536
ENST00000290663.10	158.9	-0.399359	0.947372
ENST00000372455.4	113.551	-0.474099	0.951536
ENST00000359947.9	427.449	-0.345055	0.900841
ENST00000438120.5	428.834	-0.348389	0.899431
ENST00000412568.6	289.408	-0.115007	0.992086
ENST00000429895.5	349.6	-0.245727	0.955751
ENST00000414879.5	294.65	-0.321528	0.94033
ENST00000372407.4	212.223	-0.290436	0.960383
ENST00000372396.4	313.859	0.309919	0.928854
ENST00000645057.1	56.1097	0.424229	0.975998
ENST00000463151.5	80.6035	0.785274	0.854019
ENST00000372343.8	157.347	1.03359	0.531272
ENST00000524776.5	64.4921	-0.0782472	0.995795
ENST00000255108.8	235.226	0.815484	0.518597
ENST00000396758.6	118.437	0.481272	0.933612
ENST00000459879.1	118.412	0.872026	0.776017
ENST00000472505.6	172.187	-0.322441	0.955751
ENST00000532642.5	377.375	0.0521795	0.995453
ENST00000236067.8	313.369	-0.224	0.960383
ENST00000471859.6	346.513	-0.128337	0.989885
ENST00000472174.7	395.066	0.0128214	0.99825
ENST00000498664.1	313.369	-0.224	0.960383
ENST00000372307.7	55.7938	0.751738	0.920551
ENST00000372306.7	62.7616	1.23109	0.653798
ENST00000372310.7	81.282	1.25693	0.52517
ENST00000475075.6	70.7293	1.01973	0.757527
ENST00000357730.6	80.8942	1.24456	0.53463
ENST00000360584.6	81.0839	1.23802	0.540245
ENST00000361745.10	152.786	0.192668	0.988262
ENST00000446292.5	105.286	0.202029	0.992086
ENST00000440641.5	79.2237	0.638957	0.908688
ENST00000372289.7	152.786	0.192668	0.988262
ENST00000436069.5	38.7508	0.863638	0.910707
ENST00000437511.5	81.944	0.539448	0.928917
ENST00000315913.9	152.786	0.192668	0.988262
ENST00000372290.4	44.2891	0.585911	0.951617
ENST00000456170.6	282.538	-0.113653	0.992086
ENST00000372259.9	289.089	-0.170303	0.98336
ENST00000372257.7	380.116	0.00237216	0.999634
ENST00000649995.1	309.156	0.0610449	0.995453
ENST00000452396.5	207.343	-0.290675	0.956283
ENST00000457571.1	223.882	0.021763	0.997818
ENST00000355387.6	155.536	-1.02653	0.689344
ENST00000361799.7	155.536	-1.02653	0.689344
ENST00000372247.6	155.288	-1.02225	0.693685
ENST00000335497.11	118.018	-0.448829	0.958508
ENST00000440132.2	125.589	-0.551865	0.936877
ENST00000452259.5	163.623	0.397694	0.928917
ENST00000372224.9	373.247	0.483697	0.714641
ENST00000455186.5	131.306	-0.231558	0.986681
ENST00000372217.5	350.834	0.410303	0.821255
ENST00000423289.1	39.4033	0.877196	0.901258
ENST00000396651.8	6762.07	-0.557639	0.000413466
ENST00000372209.3	5526.59	-0.466023	0.0132372
ENST00000360403.7	288.597	-0.0122468	0.998301
ENST00000620860.4	256.42	0.0369988	0.995795
ENST00000439363.5	140.43	0.149889	0.992086
ENST00000372183.7	258.814	0.0045997	0.999409
ENST00000480675.5	56.4907	-0.181966	0.995131
ENST00000372168.7	54.1058	0.878135	0.871996
ENST00000372172.5	96.5182	0.447824	0.946151
ENST00000652165.1	294.484	0.25593	0.947538
ENST00000650713.1	89.766	0.255401	0.986486
ENST00000651476.1	335.094	0.335063	0.900841
ENST00000636293.1	319.557	0.143108	0.986681
ENST00000636836.1	276.095	0.44802	0.820469
ENST00000652287.1	328.787	0.30843	0.920017
ENST00000491773.6	294.484	0.25593	0.947538
ENST00000434478.6	238.141	0.474967	0.822091
ENST00000246337.9	360.166	0.233648	0.947372
ENST00000460334.5	106.028	-0.0646903	0.995795
ENST00000469548.5	247.702	0.576085	0.706379
ENST00000486699.5	80.9559	0.254121	0.988262
ENST00000478467.5	54.8868	-0.0837928	0.995795
ENST00000428106.1	203.673	0.439646	0.885329
ENST00000652514.1	42.9135	0.00270016	0.999946
ENST00000372104.5	61.252	0.666887	0.928873
ENST00000448481.5	61.2886	0.669268	0.928873
ENST00000456914.6	61.252	0.666887	0.928873
ENST00000354383.10	61.1629	0.678387	0.928005
ENST00000355498.6	61.252	0.666887	0.928873
ENST00000372098.7	61.7015	0.670054	0.928873
ENST00000372110.7	61.5757	0.67906	0.927149
ENST00000672818.1	61.7015	0.670054	0.928873
ENST00000372115.7	61.6648	0.667698	0.928873
ENST00000450313.5	61.5791	0.67073	0.928873
ENST00000671898.1	59.5306	0.70665	0.926386
ENST00000528013.6	61.1662	0.669956	0.928873
ENST00000672314.1	53.6945	0.841213	0.899431
ENST00000372090.6	190.493	0.73991	0.665708
ENST00000401061.9	85.0762	0.431946	0.951617
ENST00000616135.1	63.5202	-0.12427	0.995453
ENST00000262746.5	2854.38	-0.194714	0.754011
ENST00000372079.1	1194.4	-0.132439	0.94805
ENST00000319248.13	2854.38	-0.194714	0.754011
ENST00000447184.5	2363.27	-0.264663	0.593467
ENST00000424390.1	2363.27	-0.264663	0.593467
ENST00000372070.7	265.203	-0.355388	0.927149
ENST00000621846.4	265.203	-0.355388	0.927149
ENST00000434299.5	130.999	-0.370372	0.960319
ENST00000481885.5	97.5094	-0.237928	0.992086
ENST00000351829.8	265.203	-0.355388	0.927149
ENST00000471651.1	90.7972	-0.224969	0.992086
ENST00000437901.6	527.605	0.289484	0.884649
ENST00000537798.5	1199.11	0.215957	0.851558
ENST00000350030.8	1341.68	0.148062	0.930948
ENST00000527470.5	168.576	0.807503	0.567615
ENST00000525515.5	271.005	0.33212	0.925923
ENST00000528238.5	602.122	0.293179	0.848155
ENST00000470768.5	350.254	0.34864	0.878897
ENST00000372052.8	990.05	0.13548	0.951617
ENST00000351223.7	1063.41	0.133614	0.951536
ENST00000531612.5	705.345	0.217718	0.920017
ENST00000534450.1	426.504	-0.0932917	0.992086
ENST00000355105.8	236.982	0.860008	0.795514
ENST00000290795.7	236.982	0.860008	0.795514
ENST00000372025.5	164.86	-0.350981	0.947966
ENST00000359942.8	43.9566	1.01044	0.8516
ENST00000396478.4	45.0886	0.870335	0.897383
ENST00000361297.7	161.968	0.148406	0.995072
ENST00000442598.5	123.599	0.929827	0.629842
ENST00000671528.1	123.599	0.929827	0.629842
ENST00000669994.1	41.95	0.941841	0.890116
ENST00000371975.9	123.599	0.929827	0.629842
ENST00000469835.6	39.4443	1.07746	0.851921
ENST00000496156.5	125.506	-0.0912439	0.995453
ENST00000488942.5	46.1223	1.23322	0.775569
ENST00000617190.4	677.873	0.261025	0.872501
ENST00000617760.4	512.303	0.106285	0.989459
ENST00000343304.10	677.873	0.261025	0.872501
ENST00000615587.4	674.65	0.24937	0.891801
ENST00000472710.2	539.83	0.138479	0.975135
ENST00000498402.2	405.166	0.315635	0.887966
ENST00000311672.10	737.848	-0.129197	0.972973
ENST00000489056.5	271.052	-0.342624	0.925923
ENST00000496387.5	291.604	-0.418811	0.870231
ENST00000474844.5	101.429	0.140159	0.995019
ENST00000307089.7	39.6422	0.577422	0.960101
ENST00000537428.2	91.1791	-0.099949	0.995795
ENST00000243167.9	48.6539	0.862263	0.899431
ENST00000341183.9	35.1175	0.880051	0.925048
ENST00000649800.1	56.0718	0.447846	0.967088
ENST00000650026.1	48.7979	0.53355	0.960383
ENST00000650508.1	56.4758	0.476047	0.962985
ENST00000371946.9	54.1497	0.541265	0.952233
ENST00000371945.9	54.5537	0.572197	0.947966
ENST00000428112.7	46.8758	0.638623	0.947372
ENST00000576409.5	310.625	-0.372771	0.909204
ENST00000492233.5	100.982	0.0435963	0.997318
ENST00000542495.5	194.587	-0.290157	0.963379
ENST00000371937.8	310.625	-0.372771	0.909204
ENST00000574428.5	308.468	-0.417804	0.878859
ENST00000526821.5	154.125	-0.231342	0.983642
ENST00000329231.8	214.179	-0.407123	0.920017
ENST00000534216.5	186.583	-0.0351454	0.99631
ENST00000532925.5	250.525	-0.254497	0.961274
ENST00000371901.4	58.5784	0.472293	0.964089
ENST00000337817.9	279.39	0.0591862	0.995795
ENST00000360380.7	287.589	-0.0120475	0.998366
ENST00000371877.7	287.614	-0.014615	0.998301
ENST00000396221.6	285.99	-0.0295905	0.99744
ENST00000447475.6	219.969	-0.33161	0.960571
ENST00000371873.9	188.301	-0.153209	0.992086
ENST00000371871.8	118.805	0.0502817	0.995795
ENST00000450808.2	144.128	-0.0440415	0.995795
ENST00000334793.5	37.4689	0.173644	0.995131
ENST00000396153.7	478.812	-0.340275	0.908885
ENST00000494400.5	349.625	-0.178433	0.983642
ENST00000371778.5	346.673	-0.413552	0.898958
ENST00000262662.5	79.4338	1.43164	0.457864
ENST00000396148.2	79.4338	1.43164	0.457864
ENST00000371761.4	79.4338	1.43164	0.457864
ENST00000371730.6	265.361	0.212392	0.977006
ENST00000371733.8	329.094	0.382737	0.900841
ENST00000371714.5	478.508	-0.340539	0.912524
ENST00000447887.5	477.163	-0.341154	0.912056
ENST00000428468.6	480.389	-0.337031	0.915119
ENST00000453295.5	467.09	-0.386344	0.885534
ENST00000489990.5	69.2966	-0.330825	0.987816
ENST00000531828.5	416.557	-0.321614	0.931025
ENST00000361556.9	445.175	-0.388639	0.895659
ENST00000462759.5	414.676	-0.324873	0.928917
ENST00000486942.5	414.676	-0.324873	0.928917
ENST00000625138.1	100.847	0.0162996	0.998366
ENST00000440943.5	258.648	-1.6549	0.0441215
ENST00000352171.11	609.292	-0.916792	0.0787742
ENST00000354831.11	607.123	-0.901211	0.0882693
ENST00000539524.5	559.418	-0.93449	0.0894307
ENST00000544028.5	482.178	-0.901564	0.1472
ENST00000371626.8	176.55	-0.326408	0.951536
ENST00000648686.1	50.4528	0.400025	0.983642
ENST00000472624.5	37.9472	-0.104702	0.995795
ENST00000371614.2	75.9674	0.420954	0.962076
ENST00000610127.2	37.9472	-0.104702	0.995795
ENST00000489308.6	119.082	-0.253307	0.983642
ENST00000313334.13	336.809	0.0503878	0.995638
ENST00000472944.6	236.01	0.26239	0.951536
ENST00000484036.1	296.463	-0.0449485	0.995795
ENST00000287727.7	219.671	0.188792	0.992086
ENST00000357206.6	209.233	0.262224	0.989885
ENST00000371591.1	219.671	0.188792	0.992086
ENST00000371586.6	108.49	0.104066	0.995638
ENST00000284376.7	109.183	0.0995494	0.995724
ENST00000438021.5	84.3899	0.211489	0.992086
ENST00000450942.2	86.0831	0.154339	0.995131
ENST00000371568.8	264.81	0.545093	0.793496
ENST00000371566.1	264.81	0.545093	0.793496
ENST00000257181.10	305.245	0.0521229	0.995795
ENST00000257177.9	351.545	-0.244832	0.968333
ENST00000371544.7	350.001	-0.232969	0.973207
ENST00000528642.5	267.322	-0.233206	0.98336
ENST00000484723.6	186.482	0.0667675	0.995795
ENST00000371538.5	132.247	-0.0623764	0.995795
ENST00000294353.7	192.31	-0.226964	0.983642
ENST00000545132.5	152.283	0.0837265	0.995638
ENST00000371528.2	113.738	0.087879	0.995795
ENST00000371514.8	253.544	-0.639423	0.670269
ENST00000528311.5	246.173	-0.583846	0.741955
ENST00000371509.8	242.314	-0.712143	0.602738
ENST00000407246.6	249.975	-0.617449	0.697763
ENST00000430330.6	174.085	-0.590637	0.832951
ENST00000478274.6	135.486	-0.603354	0.857327
ENST00000484100.5	51.9936	-0.369096	0.983642
ENST00000435345.6	177.451	-0.632216	0.803667
ENST00000636867.1	169.976	0.206239	0.986681
ENST00000636891.1	150.267	-0.130687	0.993966
ENST00000637252.1	173.092	0.138561	0.992086
ENST00000636935.1	53.8494	1.29006	0.653798
ENST00000635862.1	169.638	0.197755	0.98804
ENST00000371486.4	173.273	0.146165	0.992086
ENST00000294360.5	97.3365	1.13718	0.490807
ENST00000371470.8	294.097	0.286868	0.928917
ENST00000371466.4	202.798	0.384849	0.920017
ENST00000306052.12	110.165	0.383983	0.970339
ENST00000658277.1	95.8566	0.297373	0.988815
ENST00000667377.1	108.103	0.425822	0.962985
ENST00000668448.1	95.2881	0.562281	0.943112
ENST00000657895.1	100.417	0.23589	0.992086
ENST00000662198.1	108.088	0.155274	0.995131
ENST00000668071.1	102.632	0.222047	0.992086
ENST00000653217.1	94.5361	0.159184	0.995131
ENST00000465675.6	108.611	0.156106	0.995131
ENST00000371454.6	104.923	0.427993	0.963379
ENST00000662604.1	98.9352	0.253047	0.992086
ENST00000354412.7	87.9684	0.381771	0.979479
ENST00000656486.1	87.4521	0.265202	0.992086
ENST00000347547.7	105.836	0.190571	0.993887
ENST00000659993.1	91.6921	0.336013	0.984565
ENST00000371429.4	507.655	0.285212	0.908688
ENST00000371378.6	98.8336	-0.605547	0.924097
ENST00000194214.9	112.072	-0.826144	0.810759
ENST00000371377.3	100.029	-0.600805	0.924252
ENST00000371376.1	48.7182	-0.356284	0.988815
ENST00000371368.5	60.1808	-0.0613849	0.99631
ENST00000371370.8	126.595	-0.367596	0.960858
ENST00000319223.8	126.595	-0.367596	0.960858
ENST00000444987.1	72.5964	-0.207685	0.992153
ENST00000234831.10	484.921	0.275884	0.913993
ENST00000371348.5	309.664	0.224959	0.960383
ENST00000371344.5	309.664	0.224959	0.960383
ENST00000371341.5	309.664	0.224959	0.960383
ENST00000420738.5	241.565	0.148424	0.991445
ENST00000440019.5	241.565	0.148424	0.991445
ENST00000452421.5	395.543	0.26607	0.928917
ENST00000371337.3	141.235	0.355952	0.945648
ENST00000336230.10	552.727	-0.705514	0.341558
ENST00000360840.9	776.881	-0.545946	0.457644
ENST00000605337.5	743.842	-0.632493	0.324263
ENST00000398219.2	354.063	-0.917718	0.364735
ENST00000610401.4	87.8121	-1.1968	0.612386
ENST00000417664.6	68.2477	-1.37365	0.612386
ENST00000371320.7	94.6777	-1.17929	0.585666
ENST00000371319.7	92.3805	-1.04484	0.689166
ENST00000357475.8	89.1661	-1.05017	0.692734
ENST00000371281.4	195.933	-0.538256	0.853204
ENST00000371279.4	42.604	0.705759	0.937822
ENST00000371269.9	672.328	-0.274899	0.872501
ENST00000647912.1	121.962	-0.156647	0.992086
ENST00000535035.6	656.482	-0.251647	0.901258
ENST00000649769.1	121.962	-0.156647	0.992086
ENST00000648728.1	121.962	-0.156647	0.992086
ENST00000436604.2	672.328	-0.274899	0.872501
ENST00000650362.1	161.206	-0.00849098	0.998591
ENST00000648182.1	165.252	-0.235409	0.982792
ENST00000294383.7	587.828	-0.480389	0.775569
ENST00000371250.4	51.9422	-0.981535	0.885329
ENST00000371244.9	169.265	0.378418	0.944226
ENST00000610361.1	166.459	0.417573	0.930996
ENST00000371226.8	120.264	-0.352018	0.973913
ENST00000456980.5	71.5874	-0.0275115	0.998301
ENST00000655340.1	131.338	0.698552	0.920017
ENST00000472487.6	142.982	0.578994	0.94033
ENST00000371222.4	907.045	0.819819	0.00574007
ENST00000371208.4	132.382	0.0155631	0.998301
ENST00000371191.5	81.6006	0.371064	0.967003
ENST00000407417.7	81.6006	0.371064	0.967003
ENST00000371189.8	82.9275	0.378533	0.965074
ENST00000664149.1	82.4206	0.356084	0.970145
ENST00000670151.1	51.9333	0.772499	0.916956
ENST00000403491.8	82.5488	0.364208	0.968084
ENST00000371187.7	83.7571	0.370998	0.967266
ENST00000485903.6	74.8189	0.308921	0.983642
ENST00000371185.6	78.8075	0.48806	0.945648
ENST00000371184.6	61.1356	0.502247	0.951806
ENST00000663597.1	41.7206	-0.153401	0.995453
ENST00000657234.1	40.5123	-0.172003	0.995131
ENST00000606498.5	74.1722	0.485202	0.956283
ENST00000294613.9	70.15	0.455229	0.962683
ENST00000371180.6	75.3796	0.422508	0.96671
ENST00000642238.1	151.078	0.341555	0.965676
ENST00000316485.11	107.2	0.058035	0.995795
ENST00000371158.6	149.899	0.333202	0.967863
ENST00000613764.4	103.393	-0.398003	0.974601
ENST00000484937.5	100.178	0.89299	0.810108
ENST00000452143.5	130.774	-0.210051	0.992086
ENST00000371146.5	703.643	-0.0577973	0.995795
ENST00000339950.5	703.643	-0.0577973	0.995795
ENST00000251157.10	352.771	0.278802	0.934139
ENST00000635253.2	349.516	0.253495	0.947372
ENST00000454575.6	354.026	0.266066	0.942451
ENST00000340370.10	349.519	0.256492	0.946151
ENST00000637255.1	191.935	0.420505	0.92006
ENST00000634264.1	352.773	0.281791	0.933356
ENST00000635123.1	354.029	0.269034	0.94033
ENST00000637208.1	109.944	-0.142455	0.995019
ENST00000404627.3	110.399	-0.151959	0.993966
ENST00000635827.1	67.4803	-0.283917	0.991731
ENST00000317868.9	99.8916	0.362166	0.972062
ENST00000371120.7	99.8916	0.362166	0.972062
ENST00000647818.1	65.1066	-0.0915935	0.995795
ENST00000603108.6	94.512	-0.313756	0.980276
ENST00000650494.1	60.9224	0.0253962	0.998301
ENST00000263440.6	153.44	-0.406753	0.93869
ENST00000649570.1	77.9211	0.0802116	0.995795
ENST00000371092.7	152.032	-0.151457	0.992086
ENST00000271002.14	152.056	-0.154041	0.992086
ENST00000489099.5	147.646	0.0215241	0.99825
ENST00000371088.5	68.0732	0.502946	0.960475
ENST00000650546.1	213.022	-0.876206	0.495481
ENST00000371084.8	225.25	-0.83918	0.516356
ENST00000540265.5	156.591	-1.02095	0.536959
ENST00000371083.4	197.947	-0.826182	0.602042
ENST00000371079.6	69.6284	-0.18276	0.993966
ENST00000545203.2	65.9438	-0.314417	0.986998
ENST00000651257.2	164.621	-0.106836	0.995131
ENST00000290039.6	159.745	-0.156719	0.992153
ENST00000650260.1	152.419	-0.0277721	0.99825
ENST00000294428.7	147.273	-0.39154	0.956618
ENST00000371072.8	150.512	-0.422266	0.947966
ENST00000342505.5	365.949	0.119683	0.991141
ENST00000673046.1	360.221	0.148339	0.983642
ENST00000672247.1	365.949	0.119683	0.991141
ENST00000672434.1	365.949	0.119683	0.991141
ENST00000672574.1	102.313	-1.12909	0.670785
ENST00000673246.1	329.247	0.203773	0.960858
ENST00000673254.1	351.528	0.123031	0.990682
ENST00000671954.1	365.949	0.119683	0.991141
ENST00000672179.1	365.949	0.119683	0.991141
ENST00000671929.1	365.949	0.119683	0.991141
ENST00000673502.1	249.218	0.495643	0.796852
ENST00000672751.1	83.8881	-0.616989	0.94052
ENST00000545314.5	127.209	-0.249973	0.983642
ENST00000546702.5	107.413	-0.261353	0.983991
ENST00000395334.6	127.209	-0.249973	0.983642
ENST00000327299.8	127.209	-0.249973	0.983642
ENST00000494710.6	91.4638	-0.360252	0.980276
ENST00000263441.11	165.753	-0.202415	0.991141
ENST00000395325.7	166.239	-0.201518	0.991141
ENST00000371069.5	166.239	-0.201518	0.991141
ENST00000371059.7	156.043	-0.083085	0.995453
ENST00000371060.7	156.117	-0.0811783	0.995453
ENST00000349533.10	156.658	-0.099567	0.995131
ENST00000344610.12	155.383	-0.0889897	0.995131
ENST00000616738.4	156.117	-0.0811783	0.995453
ENST00000371058.1	155.383	-0.0889897	0.995131
ENST00000355977.10	89.3911	0.389569	0.979479
ENST00000371018.7	110.307	0.121639	0.995453
ENST00000357692.6	128.536	-0.193742	0.992153
ENST00000401041.5	130.485	-0.266911	0.990049
ENST00000371014.5	104.709	0.056211	0.996336
ENST00000371016.5	102.76	0.146963	0.995131
ENST00000401042.7	103.189	0.138002	0.995131
ENST00000355356.3	128.965	-0.200753	0.992086
ENST00000370994.8	3290.88	-0.440688	0.110018
ENST00000370995.6	3328.74	-0.415993	0.146815
ENST00000361219.10	3332.32	-0.448038	0.101543
ENST00000370990.5	3287.3	-0.408608	0.157078
ENST00000370985.4	73.5481	0.858253	0.836731
ENST00000370986.9	90.1633	0.737452	0.857327
ENST00000617962.2	77.4893	0.924957	0.789645
ENST00000370982.4	76.9805	-0.904301	0.808684
ENST00000354777.6	536.149	-0.196476	0.946151
ENST00000262348.9	561.79	-0.221607	0.928873
ENST00000370976.7	438.454	-0.250316	0.928547
ENST00000534713.5	179.822	-0.25593	0.965074
ENST00000533537.5	138.792	-0.102143	0.995131
ENST00000530486.5	252.978	-0.135697	0.991141
ENST00000370973.2	129.364	-0.0836033	0.995572
ENST00000471243.2	191.499	0.0988955	0.994676
ENST00000527864.1	104.635	0.11163	0.995131
ENST00000370971.1	123.564	-0.0113718	0.998366
ENST00000456315.7	387.394	0.103182	0.992167
ENST00000370966.9	308.448	0.117907	0.992086
ENST00000370952.4	319.393	-0.0710778	0.995131
ENST00000370951.5	611.565	0.212426	0.938653
ENST00000370950.7	621.424	0.219069	0.933256
ENST00000475204.5	104.523	0.0340596	0.997577
ENST00000395136.6	431.06	0.112164	0.991445
ENST00000473950.5	58.6135	0.255921	0.992086
ENST00000370949.1	515.763	0.307475	0.890786
ENST00000370944.9	163.039	0.81867	0.802667
ENST00000262346.6	155.331	0.947829	0.723208
ENST00000361764.8	18.3762	0.750106	0.965074
ENST00000370940.6	20.3906	0.943996	0.941889
ENST00000359875.9	18.7032	0.593387	0.983137
ENST00000463058.5	18.3762	0.750106	0.965074
ENST00000531950.1	18.7032	0.593387	0.983137
ENST00000411986.6	137.203	0.703878	0.805971
ENST00000370938.8	154.696	0.446617	0.928005
ENST00000346806.2	128.278	0.455413	0.933444
ENST00000370920.8	316.432	-0.15125	0.984646
ENST00000254821.10	299.232	-0.138008	0.988815
ENST00000611683.1	299.232	-0.138008	0.988815
ENST00000340866.10	94.0844	-0.575289	0.927149
ENST00000417775.5	94.0844	-0.575289	0.927149
ENST00000370871.7	82.6124	-0.567107	0.937226
ENST00000370870.5	67.1853	-0.671985	0.928547
ENST00000441120.1	60.688	-0.779066	0.920944
ENST00000457880.6	105.181	0.470291	0.946151
ENST00000370867.8	116.291	0.575901	0.912056
ENST00000479111.5	72.2604	0.496897	0.960383
ENST00000370859.7	88.6662	0.804183	0.899431
ENST00000370855.5	90.2006	0.870528	0.872501
ENST00000541113.5	272.577	-0.540508	0.80537
ENST00000370841.8	293.744	-0.52754	0.798077
ENST00000526129.5	31.6832	0.242195	0.993966
ENST00000370834.9	290.289	-0.518796	0.805971
ENST00000534334.5	56.9607	0.273912	0.992086
ENST00000420607.6	291.26	-0.508896	0.81409
ENST00000370826.3	108.588	-0.836832	0.821563
ENST00000319942.8	318.085	-0.127706	0.992086
ENST00000370812.8	215.702	-0.200776	0.983137
ENST00000445065.5	152.836	-0.396104	0.943777
ENST00000359130.1	166.742	-0.0704641	0.995795
ENST00000370801.8	275.838	-0.233985	0.98804
ENST00000370798.5	128.141	0.931312	0.835668
ENST00000370794.7	414.034	-0.0946774	0.992086
ENST00000481579.5	198.749	0.153167	0.992086
ENST00000357428.5	420.881	-0.0774873	0.994676
ENST00000370793.5	420.881	-0.0774873	0.994676
ENST00000370792.7	382.045	0.138941	0.988692
ENST00000527390.1	47.4157	0.0253358	0.998366
ENST00000524536.5	73.7564	-0.333649	0.987816
ENST00000370791.7	74.0774	-0.931349	0.849798
ENST00000443751.3	74.0225	-0.934257	0.848155
ENST00000645756.1	63.5141	-0.731673	0.92652
ENST00000643143.1	74.0774	-0.931349	0.849798
ENST00000643390.1	62.7904	-0.682784	0.931028
ENST00000642959.1	70.3889	-0.889335	0.871
ENST00000646892.1	73.2989	-0.890321	0.866044
ENST00000645526.1	73.3538	-0.887392	0.867711
ENST00000294623.8	756.028	0.060913	0.992864
ENST00000370768.6	767.247	0.0891669	0.988692
ENST00000370767.5	754.542	0.0703735	0.992086
ENST00000421641.1	205.052	0.250251	0.960319
ENST00000370721.5	349.258	-0.446828	0.9019
ENST00000370723.5	389.836	-0.283688	0.951536
ENST00000370725.5	386.087	-0.291526	0.948288
ENST00000370727.5	388.835	-0.296662	0.947753
ENST00000370728.5	387.94	-0.293589	0.947966
ENST00000370730.5	390.689	-0.298724	0.947538
ENST00000359929.7	394.439	-0.290941	0.94814
ENST00000319517.10	394.439	-0.290941	0.94814
ENST00000370713.5	320.739	-0.322678	0.947966
ENST00000370715.5	329.55	-0.368822	0.933444
ENST00000370717.6	387.94	-0.293589	0.947966
ENST00000627151.2	388.835	-0.296662	0.947753
ENST00000449420.5	355.233	-0.470244	0.889927
ENST00000370689.6	57.4143	-0.259204	0.992086
ENST00000370685.7	55.9393	-0.173714	0.995131
ENST00000446538.5	55.8078	-0.17148	0.995131
ENST00000370682.7	55.8078	-0.17148	0.995131
ENST00000394838.6	55.8535	-0.167417	0.995131
ENST00000610703.4	55.8078	-0.17148	0.995131
ENST00000614872.4	55.8078	-0.17148	0.995131
ENST00000394839.6	49.0693	-0.0106361	0.999409
ENST00000610457.1	50.4425	-0.257197	0.992086
ENST00000370656.5	146.462	-0.289065	0.965064
ENST00000370654.6	472.787	-0.351691	0.864483
ENST00000370645.9	140.352	-0.495582	0.909916
ENST00000370641.3	140.352	-0.495582	0.909916
ENST00000437941.6	222.28	-0.113489	0.993966
ENST00000342203.7	227.054	-0.130917	0.992086
ENST00000481102.5	209.098	0.0274868	0.997748
ENST00000476905.6	174.647	-0.329112	0.960383
ENST00000605755.5	222.28	-0.113489	0.993966
ENST00000370608.8	57.3863	0.408793	0.983567
ENST00000284027.5	55.8554	0.3758	0.986486
ENST00000370589.7	88.9572	0.928525	0.772577
ENST00000341115.8	77.8571	0.856541	0.845999
ENST00000370587.5	58.0744	1.39737	0.595954
ENST00000490600.6	24.7012	1.54117	0.797822
ENST00000341460.6	99.3465	1.31516	0.591939
ENST00000471115.6	103.794	-0.286573	0.985253
ENST00000344356.5	73.5658	-0.49224	0.958631
ENST00000648566.1	83.5609	0.0913762	0.995795
ENST00000620248.2	68.4253	-0.284335	0.990459
ENST00000535924.6	114.75	0.150527	0.992086
ENST00000284031.13	151.404	0.272375	0.965676
ENST00000426972.7	114.75	0.150527	0.992086
ENST00000633113.1	117.431	0.0767046	0.995795
ENST00000451137.7	54.8621	0.607292	0.930996
ENST00000370574.4	155.96	-0.112848	0.995131
ENST00000431532.6	142.883	-0.0933585	0.995453
ENST00000535010.5	180.23	-0.113796	0.993966
ENST00000616170.4	231.579	0.465416	0.847993
ENST00000370558.8	234.32	0.487888	0.827121
ENST00000482504.1	230.713	0.477818	0.835668
ENST00000331835.10	325.114	0.199898	0.964292
ENST00000611507.4	217.735	0.0843098	0.995131
ENST00000616787.4	283.936	0.18383	0.979651
ENST00000370554.5	249.923	0.108467	0.992086
ENST00000648872.1	250.3	0.00793119	0.998366
ENST00000401030.4	226.184	0.0548542	0.995795
ENST00000497861.5	121.726	-0.157422	0.992086
ENST00000370550.10	123.46	0.0125099	0.998366
ENST00000370551.8	88.8897	0.395511	0.963379
ENST00000370548.3	91.2455	0.4031	0.960793
ENST00000370544.10	108.069	0.0832573	0.995795
ENST00000370542.1	108.069	0.0832573	0.995795
ENST00000316005.11	242.061	-0.388087	0.928873
ENST00000370521.8	400.375	-0.210843	0.960737
ENST00000370513.9	377.437	-0.169878	0.982198
ENST00000370500.10	266.745	0.366778	0.912056
ENST00000448623.5	167.401	0.31687	0.951617
ENST00000418217.1	171.816	0.2881	0.960319
ENST00000370491.7	127.766	-0.437126	0.94033
ENST00000260508.9	130.482	-0.497586	0.92652
ENST00000370486.1	63.9753	-0.510864	0.956569
ENST00000652648.1	715.47	-0.746759	0.0775524
ENST00000321792.5	715.47	-0.746759	0.0775524
ENST00000399794.6	715.47	-0.746759	0.0775524
ENST00000413769.1	290.086	-0.772118	0.488473
ENST00000370454.9	105.126	0.0699591	0.995795
ENST00000337338.9	217.042	0.909821	0.619266
ENST00000394593.7	217.042	0.909821	0.619266
ENST00000340281.9	284.87	-0.366903	0.902516
ENST00000361911.9	31.5677	0.323666	0.992086
ENST00000370447.3	241.034	-0.351785	0.927149
ENST00000370440.5	648.903	0.670898	0.430725
ENST00000337393.10	648.903	0.670898	0.430725
ENST00000621077.1	311.159	1.12265	0.707382
ENST00000234626.11	383.954	0.133312	0.98804
ENST00000428239.5	383.954	0.133312	0.98804
ENST00000426137.1	82.6205	0.70737	0.87425
ENST00000485873.2	788.489	-0.923297	0.00731344
ENST00000596516.2	790.476	-0.928565	0.00683886
ENST00000370360.8	176.657	-0.374163	0.94298
ENST00000495106.5	112.641	-0.176653	0.992086
ENST00000495852.6	85.721	-0.566218	0.938433
ENST00000610020.2	159.417	0.454914	0.920551
ENST00000370331.5	115.033	0.11544	0.995453
ENST00000540033.2	116.073	0.0725614	0.995795
ENST00000645300.1	5240.33	-0.674526	4.82825e-05
ENST00000370321.8	6390.25	-0.677545	1.14374e-05
ENST00000645119.1	3589.69	-0.767562	4.34053e-05
ENST00000470843.5	1099.61	-0.853882	0.0100049
ENST00000315741.5	2422.27	-0.571565	0.0343507
ENST00000613047.4	41.4226	1.3863	0.688385
ENST00000613902.4	36.673	1.32107	0.759474
ENST00000370310.5	42.3201	1.31876	0.714641
ENST00000540243.5	207.673	0.137506	0.992086
ENST00000545708.5	207.673	0.137506	0.992086
ENST00000370298.9	246.261	0.197823	0.983991
ENST00000370303.4	224.415	0.0854736	0.995131
ENST00000370282.8	189.891	-0.198837	0.985134
ENST00000370290.7	76.8015	-0.156589	0.995019
ENST00000479918.5	128.423	-0.393549	0.947966
ENST00000370280.1	121.119	-0.524996	0.924815
ENST00000343253.11	181.597	0.680073	0.832951
ENST00000401026.7	178.557	0.559011	0.905623
ENST00000370276.5	182.321	0.666079	0.840793
ENST00000481180.5	57.5063	0.549972	0.963379
ENST00000455267.1	99.8338	0.703669	0.920017
ENST00000370272.9	179.471	-0.209191	0.988692
ENST00000370267.1	179.471	-0.209191	0.988692
ENST00000260506.12	120.698	0.739323	0.819025
ENST00000271234.11	118.048	0.788184	0.795451
ENST00000604705.5	118.983	0.788994	0.794003
ENST00000370253.6	119.762	0.738648	0.819226
ENST00000424449.2	84.7268	0.36323	0.976862
ENST00000436063.7	683.187	0.358998	0.798069
ENST00000359208.6	531.682	0.416434	0.787282
ENST00000528680.1	117.021	0.397763	0.947492
ENST00000370238.8	163.181	0.405629	0.922352
ENST00000615724.1	145.451	0.483277	0.895327
ENST00000370214.9	380.227	-0.0500091	0.995638
ENST00000647998.2	356.424	-0.00947513	0.998308
ENST00000315713.5	116.57	0.14794	0.992153
ENST00000545882.5	700.137	-0.20654	0.931298
ENST00000394202.8	649.796	-0.190356	0.947372
ENST00000370206.9	764.473	-0.20701	0.928547
ENST00000415017.1	434.9	-0.11823	0.989471
ENST00000370202.5	41.3386	0.331308	0.992086
ENST00000263893.10	32.3082	0.863018	0.931002
ENST00000609116.5	221.905	-0.421713	0.931281
ENST00000370197.5	223.418	-0.32165	0.956941
ENST00000370198.5	223.699	-0.33123	0.954175
ENST00000426398.2	222.186	-0.431342	0.928907
ENST00000529992.5	60.8554	0.257865	0.992086
ENST00000306121.8	74.8955	-0.193828	0.993966
ENST00000646001.1	50.5517	1.28047	0.685658
ENST00000287474.9	50.6925	1.05114	0.810108
ENST00000361915.8	295.319	-0.00944008	0.998366
ENST00000294724.8	295.319	-0.00944008	0.998366
ENST00000370163.7	295.319	-0.00944008	0.998366
ENST00000370165.7	295.319	-0.00944008	0.998366
ENST00000370161.6	291.551	-0.0479721	0.995795
ENST00000638792.1	202.137	-0.801365	0.795514
ENST00000639037.1	212.928	-0.872876	0.739303
ENST00000370152.8	162.466	-1.02384	0.734769
ENST00000287482.6	193.019	-0.233949	0.98336
ENST00000370141.7	147.059	0.119921	0.995131
ENST00000482437.5	55.7164	0.634093	0.947372
ENST00000370139.1	43.341	1.10124	0.853204
ENST00000370132.8	136.837	0.709529	0.753315
ENST00000370131.3	89.508	0.850009	0.766491
ENST00000370128.8	196.055	0.403703	0.92652
ENST00000260563.4	189.435	0.349359	0.944226
ENST00000370112.8	123.212	0.233369	0.984565
ENST00000357650.9	123.212	0.233369	0.984565
ENST00000370111.4	31.6508	0.707216	0.947966
ENST00000370109.8	137.868	0.0395162	0.996078
ENST00000342173.11	130.643	0.122075	0.994676
ENST00000488176.1	137.868	0.0395162	0.996078
ENST00000370078.2	121.91	0.805226	0.734142
ENST00000650338.1	113.735	0.917767	0.666745
ENST00000565488.6	128.117	-0.138136	0.994345
ENST00000370041.4	116.381	-0.106113	0.995131
ENST00000648874.1	51.4857	-0.212946	0.993966
ENST00000405454.1	54.1605	0.524704	0.957521
ENST00000370035.8	58.7026	0.497684	0.960383
ENST00000370025.9	426.238	0.452201	0.805971
ENST00000370022.9	106.792	0.556959	0.913993
ENST00000370021.1	356.415	0.355113	0.923411
ENST00000370008.4	222.971	-0.0646643	0.995724
ENST00000369968.6	124.776	-0.275328	0.983172
ENST00000369969.6	145.532	-0.457027	0.928917
ENST00000356970.6	182.881	-0.34289	0.947753
ENST00000369976.5	60.1952	-0.158826	0.995131
ENST00000369970.7	161.608	-0.385975	0.944685
ENST00000302500.4	145.532	-0.457027	0.928917
ENST00000348264.6	124.776	-0.275328	0.983172
ENST00000400794.7	97.979	-0.152336	0.995131
ENST00000361054.7	94.9614	-0.354362	0.984264
ENST00000369962.7	100.238	-0.162372	0.995131
ENST00000369965.8	99.0254	-0.157757	0.995131
ENST00000357672.7	91.714	-0.290842	0.991445
ENST00000234677.7	906.467	-0.141078	0.961055
ENST00000369923.4	884.355	-0.129383	0.969372
ENST00000271332.4	149.295	-1.8698	0.162636
ENST00000369904.7	76.3669	-0.337145	0.983642
ENST00000409267.5	85.1587	-0.218103	0.992086
ENST00000369907.7	85.1587	-0.218103	0.992086
ENST00000369909.6	85.1587	-0.218103	0.992086
ENST00000409138.6	83.0984	-0.228929	0.992086
ENST00000369903.6	85.1587	-0.218103	0.992086
ENST00000538502.5	247.438	-0.0706467	0.995131
ENST00000256637.8	271.013	-0.195361	0.978014
ENST00000493736.5	41.1748	0.551445	0.963379
ENST00000271308.9	705.524	-0.198982	0.928917
ENST00000538610.5	565.864	-0.280146	0.895327
ENST00000369851.6	382.785	-0.651542	0.494409
ENST00000655992.1	133.631	0.396088	0.947966
ENST00000667949.1	185.377	0.42123	0.925923
ENST00000342115.8	185.367	0.430213	0.924187
ENST00000528667.7	184.801	0.424379	0.924862
ENST00000256578.8	184.801	0.424379	0.924862
ENST00000358729.8	178.323	0.398197	0.933281
ENST00000652975.1	140.097	0.273988	0.980276
ENST00000369840.7	178.232	0.316366	0.956283
ENST00000528454.5	180.834	0.448944	0.919241
ENST00000659122.1	42.5752	0.569253	0.96426
ENST00000256594.7	132.665	-0.102792	0.995131
ENST00000361066.7	132.665	-0.102792	0.995131
ENST00000540225.2	109.542	-0.104203	0.995131
ENST00000393614.8	270.286	0.107059	0.992086
ENST00000369799.10	279.905	0.0511317	0.995795
ENST00000359172.3	270.286	0.107059	0.992086
ENST00000369796.5	161.42	0.364404	0.944685
ENST00000369795.8	178.837	0.249674	0.970339
ENST00000652747.1	357.397	0.413329	0.864877
ENST00000369784.8	358.674	0.398052	0.876629
ENST00000602849.1	356.231	0.40434	0.872332
ENST00000487146.8	357.397	0.413329	0.864877
ENST00000618772.4	358.674	0.398052	0.876629
ENST00000650953.2	341.699	0.38353	0.899431
ENST00000652342.2	353.46	0.428885	0.85425
ENST00000654015.1	354.626	0.437965	0.847157
ENST00000617047.1	355.903	0.422533	0.857419
ENST00000483260.5	101.727	0.130525	0.995019
ENST00000474861.6	101.727	0.130525	0.995019
ENST00000602318.5	104.138	0.0867198	0.995724
ENST00000256644.8	114.869	0.213462	0.988692
ENST00000602858.5	101.428	0.144161	0.993966
ENST00000614544.1	114.869	0.213462	0.988692
ENST00000369763.5	153.695	-0.0809773	0.995795
ENST00000286692.8	117.554	0.109464	0.995131
ENST00000539140.5	117.554	0.109464	0.995131
ENST00000496430.6	35.6796	1.11191	0.870812
ENST00000545121.5	203.274	0.140917	0.992086
ENST00000357172.9	203.274	0.140917	0.992086
ENST00000615636.4	143.59	0.299261	0.962216
ENST00000235090.10	469.914	-0.186522	0.955527
ENST00000449340.1	389.135	-0.222267	0.947372
ENST00000369722.8	1160.75	-0.32614	0.689723
ENST00000483994.1	877.864	-0.136827	0.963379
ENST00000356415.5	90.2203	-0.10868	0.995453
ENST00000433097.5	57.5853	-0.149077	0.995131
ENST00000369709.3	90.2203	-0.10868	0.995453
ENST00000369702.5	377.37	0.243155	0.947372
ENST00000475700.1	223.779	0.357053	0.929894
ENST00000271277.11	73.0274	0.67156	0.922352
ENST00000358039.9	107.018	0.301586	0.981633
ENST00000361846.7	104.965	0.286666	0.983642
ENST00000360743.8	105.389	0.320036	0.976459
ENST00000490715.5	104.965	0.286666	0.983642
ENST00000490067.5	101.52	0.397356	0.960211
ENST00000343210.11	104.447	0.313044	0.978146
ENST00000369666.5	98.9482	0.410339	0.956941
ENST00000418497.5	48.8391	1.18284	0.792872
ENST00000369664.1	56.8832	0.967089	0.856171
ENST00000263168.4	504.405	-0.585868	0.4608
ENST00000413052.6	194.238	0.263047	0.961608
ENST00000369645.5	194.238	0.263047	0.961608
ENST00000369644.5	185.641	0.280537	0.960211
ENST00000357443.2	194.238	0.263047	0.961608
ENST00000339083.11	130.806	-0.146638	0.993966
ENST00000369633.6	130.806	-0.146638	0.993966
ENST00000369642.7	130.806	-0.146638	0.993966
ENST00000285735.6	130.806	-0.146638	0.993966
ENST00000369638.6	130.806	-0.146638	0.993966
ENST00000369637.5	130.806	-0.146638	0.993966
ENST00000369636.6	117.243	-0.202281	0.992086
ENST00000369632.6	130.806	-0.146638	0.993966
ENST00000425265.6	125.438	-0.106522	0.995131
ENST00000534717.5	114.678	-0.311619	0.978243
ENST00000436685.6	84.6233	-0.409521	0.96713
ENST00000605933.5	56.322	-0.383113	0.983991
ENST00000606505.5	56.7647	-0.362378	0.986681
ENST00000369626.7	1290.59	0.170633	0.920551
ENST00000538576.5	1290.59	0.170633	0.920551
ENST00000458229.5	1187.3	0.183614	0.90889
ENST00000443580.5	715.821	0.152319	0.956283
ENST00000429288.1	450.241	0.129084	0.983642
ENST00000361127.6	109.464	-0.0560952	0.995795
ENST00000307546.14	110.222	-0.270342	0.992086
ENST00000261441.9	106.508	0.626234	0.892875
ENST00000612242.4	106.508	0.626234	0.892875
ENST00000476412.5	52.4393	0.549646	0.956283
ENST00000616024.4	99.3103	0.275366	0.98601
ENST00000615321.1	103.234	0.39931	0.957957
ENST00000369569.6	88.4345	0.367636	0.97095
ENST00000369567.5	70.5008	0.702707	0.920017
ENST00000256658.8	88.4345	0.367636	0.97095
ENST00000650596.1	85.666	0.34668	0.981718
ENST00000650450.2	98.8284	0.21029	0.992086
ENST00000426820.7	249.394	-1.44681	0.160398
ENST00000369559.8	218.739	-1.75013	0.0919311
ENST00000626993.2	236.358	-1.56617	0.134831
ENST00000369558.5	249.394	-1.44681	0.160398
ENST00000369561.8	241.66	-1.41201	0.186963
ENST00000369555.6	236.358	-1.56617	0.134831
ENST00000340480.8	176.985	-1.11224	0.557036
ENST00000369553.5	173.715	-1.31875	0.417669
ENST00000358465.7	310.777	0.0927094	0.994668
ENST00000448034.5	269.677	0.123508	0.992086
ENST00000369543.6	306.411	0.0481922	0.995795
ENST00000369541.4	388.374	0.0642825	0.995131
ENST00000369535.5	146.995	-0.756713	0.828549
ENST00000339438.10	2838.09	-1.18199	1.25152e-06
ENST00000610726.4	2833.28	-1.12168	3.56179e-06
ENST00000438362.6	2833.28	-1.12168	3.56179e-06
ENST00000358528.9	2831.16	-1.12144	3.56179e-06
ENST00000261443.9	2838.09	-1.18199	1.25152e-06
ENST00000530886.5	2445.05	-1.21673	3.1864e-06
ENST00000369530.5	2840.21	-1.18223	1.25152e-06
ENST00000534699.5	2831.16	-1.12144	3.56179e-06
ENST00000529046.5	418.228	-0.647109	0.687549
ENST00000534389.2	335.944	-0.965965	0.488473
ENST00000525878.5	116.035	-0.158492	0.993966
ENST00000369528.9	91.5918	-0.595822	0.928873
ENST00000060969.5	94.3213	-0.659843	0.915119
ENST00000355485.7	90.6726	-0.230238	0.992086
ENST00000369510.8	87.7367	-0.195093	0.992086
ENST00000310260.7	90.6726	-0.230238	0.992086
ENST00000369509.1	90.6726	-0.230238	0.992086
ENST00000418797.5	220.309	-0.896627	0.441719
ENST00000295598.10	2607.02	-0.62051	0.0047566
ENST00000537345.5	2605.81	-0.620573	0.00472507
ENST00000369494.5	303.683	-1.18215	0.0830326
ENST00000369496.8	2565.54	-0.629693	0.00442988
ENST00000440951.1	320.252	-1.08974	0.097175
ENST00000369483.5	85.1196	0.535231	0.931396
ENST00000369486.7	85.5997	0.510295	0.939
ENST00000318837.6	85.1196	0.535231	0.931396
ENST00000393203.3	236.493	0.562998	0.747479
ENST00000369466.9	339.796	0.624183	0.546543
ENST00000356554.7	354.339	-0.0984638	0.995453
ENST00000449370.6	76.5234	0.962245	0.851358
ENST00000369448.4	47.6156	0.262873	0.992086
ENST00000369443.10	108.973	0.206253	0.992086
ENST00000369442.3	101.577	0.327778	0.977087
ENST00000349139.6	616.095	-0.0298624	0.995795
ENST00000369426.9	58.2855	-0.377264	0.982683
ENST00000235521.4	102.704	-0.420996	0.952542
ENST00000421812.3	42.4084	0.461713	0.975129
ENST00000641597.1	1479.49	0.162639	0.909195
ENST00000493622.5	231.06	-0.0188432	0.997914
ENST00000641720.1	117.27	0.00913532	0.99878
ENST00000641023.1	1479.49	0.162639	0.909195
ENST00000642041.1	194.802	-0.0758024	0.995131
ENST00000641947.1	1447.77	0.175354	0.891801
ENST00000641213.1	250.812	0.0329198	0.995795
ENST00000641074.1	1141.42	0.0831863	0.983642
ENST00000641115.1	1192.26	0.182953	0.901258
ENST00000641491.1	250.812	0.0329198	0.995795
ENST00000369409.9	1414.8	0.079395	0.98336
ENST00000641513.1	250.812	0.0329198	0.995795
ENST00000641587.1	93.4962	0.00276588	0.999891
ENST00000641570.1	249.858	0.0345259	0.995795
ENST00000641891.1	250.812	0.0329198	0.995795
ENST00000641375.1	250.812	0.0329198	0.995795
ENST00000641371.1	337.745	0.134811	0.985856
ENST00000641272.1	575.334	0.0584862	0.994676
ENST00000641247.1	194.766	-0.0771242	0.995131
ENST00000641756.1	33.0005	0.456508	0.983642
ENST00000641811.1	714.388	0.173505	0.944284
ENST00000256646.7	726.685	0.573658	0.427405
ENST00000579475.7	236.789	0.154231	0.992086
ENST00000602566.6	79.5282	0.474955	0.960383
ENST00000652302.1	94.4668	0.145285	0.995131
ENST00000578049.4	194.674	0.137809	0.992086
ENST00000618538.1	38.362	0.783146	0.928917
ENST00000624419.2	58.322	0.321646	0.989471
ENST00000620612.5	203.576	0.817258	0.752068
ENST00000577856.2	81.297	0.49122	0.946013
ENST00000369390.7	107.018	1.12511	0.517597
ENST00000355228.8	73.6151	1.1507	0.65925
ENST00000619376.4	52.9378	1.37267	0.631735
ENST00000471903.6	73.7681	1.11695	0.675362
ENST00000452190.2	92.2832	1.17944	0.530584
ENST00000367123.8	198.082	-0.0407939	0.995795
ENST00000304465.7	147.502	0.048888	0.995795
ENST00000650532.1	3405.67	-0.188047	0.768698
ENST00000609879.2	5588.84	-0.28369	0.322043
ENST00000392948.4	5588.84	-0.28369	0.322043
ENST00000584486.5	105.496	0.979375	0.6375
ENST00000369175.4	54.6515	1.40463	0.587104
ENST00000612199.4	201.863	0.0565721	0.995795
ENST00000641863.1	203.199	-0.0740075	0.995638
ENST00000619678.1	151.385	-0.110339	0.995131
ENST00000400889.3	112.159	0.884841	0.702735
ENST00000313835.14	199.995	-0.0292378	0.997577
ENST00000466593.5	99.8023	0.181388	0.993148
ENST00000534502.5	195.847	-8.52023e-07	1
ENST00000462900.2	195.847	-8.52023e-07	1
ENST00000582693.5	97.0964	-0.19899	0.992153
ENST00000369294.5	247.602	-0.192489	0.985253
ENST00000334163.4	326.629	-0.465136	0.858403
ENST00000369298.5	51.2802	0.252301	0.992086
ENST00000393045.7	57.246	0.406434	0.97627
ENST00000632040.1	460.878	-0.35488	0.884789
ENST00000633781.1	460.878	-0.35488	0.884789
ENST00000583313.6	613.354	-0.236002	0.927149
ENST00000632555.1	606.673	-0.238988	0.927149
ENST00000369307.4	591.506	-0.246782	0.926933
ENST00000604000.4	68.6677	0.0152451	0.998366
ENST00000579793.6	79.9621	1.03198	0.79022
ENST00000362074.7	87.117	1.02699	0.785366
ENST00000652587.1	194.472	-1.03348	0.704413
ENST00000361293.10	270.224	-0.860828	0.689616
ENST00000369258.8	299.166	-0.92399	0.587104
ENST00000369259.4	253.598	-1.01343	0.594471
ENST00000650714.1	259.164	-0.896513	0.66154
ENST00000651231.1	277.741	-0.879925	0.636621
ENST00000431239.6	290.461	-1.01479	0.533025
ENST00000234739.8	51.3465	1.28126	0.70702
ENST00000314163.12	200.031	-0.0286239	0.997794
ENST00000468618.6	95.5711	-0.181958	0.993966
ENST00000593495.3	85.4026	0.857716	0.853204
ENST00000322209.4	130.997	-0.555759	0.901374
ENST00000524974.5	228.965	0.159194	0.992086
ENST00000585156.5	230.357	0.154703	0.992086
ENST00000618462.4	214.889	-0.0544822	0.995795
ENST00000369356.8	210.285	0.0193654	0.99825
ENST00000369354.7	210.276	0.0191984	0.99825
ENST00000369349.7	174.716	-0.253589	0.98336
ENST00000369351.7	175.025	-0.253527	0.98336
ENST00000479408.6	150.882	-0.145399	0.993887
ENST00000313431.13	212.947	-0.198929	0.986853
ENST00000529945.2	211.628	-0.209149	0.984407
ENST00000650865.1	95.0126	0.784703	0.872332
ENST00000652191.1	87.8968	0.974327	0.801795
ENST00000578189.1	87.8968	0.974327	0.801795
ENST00000545683.1	6526.42	0.0919322	0.928547
ENST00000369167.2	6567.51	0.0950616	0.92652
ENST00000331491.1	8112.77	-0.35976	0.0772333
ENST00000578186.2	7873.85	-0.443446	0.00322538
ENST00000618193.1	7873.85	-0.443446	0.00322538
ENST00000614272.1	7873.85	-0.443446	0.00322538
ENST00000613412.1	7873.85	-0.443446	0.00322538
ENST00000369158.1	12517.1	-0.312856	0.0788033
ENST00000369159.2	9295.11	-0.783254	1.3639e-08
ENST00000607355.2	9379.27	-0.769598	4.35979e-08
ENST00000403683.1	12573.5	-0.306338	0.0906299
ENST00000621520.1	7829.15	-0.452061	0.00241347
ENST00000612061.1	7829.15	-0.452061	0.00241347
ENST00000579512.2	7829.15	-0.452061	0.00241347
ENST00000369155.3	6548.4	0.0189152	0.995131
ENST00000331380.3	6547.5	-0.600884	0.000438376
ENST00000331128.5	2095.04	-0.781697	0.00166991
ENST00000369146.8	77.8625	-0.411901	0.962076
ENST00000369145.1	72.9035	-0.260331	0.990765
ENST00000271628.9	478.211	-0.129604	0.983472
ENST00000457312.1	208.225	0.0511643	0.995795
ENST00000581312.6	130.183	0.0479914	0.996595
ENST00000643970.1	170.69	0.371209	0.9444
ENST00000535106.5	150.399	0.094949	0.995131
ENST00000462852.5	60.9161	0.868082	0.848155
ENST00000369128.9	150.399	0.094949	0.995131
ENST00000611412.4	138.855	0.265437	0.983137
ENST00000644510.2	175.561	0.379438	0.941358
ENST00000491789.2	125.377	0.120332	0.995131
ENST00000419023.3	133.748	0.128151	0.994676
ENST00000644526.1	176.393	0.153651	0.992086
ENST00000583931.6	406.923	-0.587134	0.552627
ENST00000629042.2	142.747	-1.00343	0.593467
ENST00000616917.4	330.227	-0.590929	0.634768
ENST00000436748.6	315.264	-0.690944	0.52517
ENST00000369114.9	191.663	-0.670313	0.702344
ENST00000369115.3	142.747	-1.00343	0.593467
ENST00000533654.5	211.562	-0.50262	0.84692
ENST00000534220.1	123.66	-0.621163	0.875496
ENST00000532744.2	182.234	-0.337767	0.944685
ENST00000414276.6	127.876	0.128754	0.995131
ENST00000369109.8	191.982	-0.0218066	0.99825
ENST00000360244.8	183.564	-0.0298527	0.997577
ENST00000236017.5	110.846	0.407029	0.950323
ENST00000614145.4	319.359	-0.182093	0.976099
ENST00000581066.2	319.359	-0.182093	0.976099
ENST00000324862.7	382.759	0.370826	0.885329
ENST00000401000.8	225.036	0.210025	0.982683
ENST00000369068.4	229.273	0.189709	0.984565
ENST00000438568.6	208.833	0.694406	0.631016
ENST00000369054.6	291.986	0.555192	0.674178
ENST00000369064.8	349.289	0.649499	0.452741
ENST00000606933.5	314.592	0.603454	0.578794
ENST00000369051.7	54.2646	0.280795	0.991141
ENST00000467982.6	71.6886	0.243516	0.991141
ENST00000620947.4	238.827	-0.269176	0.949881
ENST00000369026.3	393.772	-0.463611	0.740511
ENST00000307940.3	243.511	-0.354335	0.925335
ENST00000369016.8	313.198	-0.479207	0.816217
ENST00000369014.9	361.695	-0.380672	0.879557
ENST00000361532.9	317.118	-0.255451	0.948479
ENST00000361631.9	282.394	-0.25191	0.955336
ENST00000509582.5	127.927	-0.85242	0.789642
ENST00000339643.9	326.97	-0.384007	0.889927
ENST00000638926.1	319.408	-0.394484	0.885329
ENST00000271690.12	348.16	-0.45068	0.828395
ENST00000356527.9	313.935	-0.436436	0.857133
ENST00000513281.5	303.583	-0.318909	0.928917
ENST00000503345.1	127.927	-0.85242	0.789642
ENST00000503241.1	313.436	-0.452935	0.839659
ENST00000362052.7	127.927	-0.85242	0.789642
ENST00000271732.8	106.515	0.503025	0.92652
ENST00000427665.1	78.86	0.33276	0.980276
ENST00000358595.10	153.25	-0.373612	0.949629
ENST00000471844.6	70.8758	-0.0743309	0.995795
ENST00000354396.6	151.874	-0.343932	0.959334
ENST00000515192.5	149.594	-0.281911	0.976099
ENST00000505755.5	151.438	-0.358191	0.955632
ENST00000271640.9	326.782	0.440984	0.827939
ENST00000368962.6	124.79	-0.206938	0.992086
ENST00000534805.5	186.425	0.196152	0.986681
ENST00000368969.8	323.001	0.396134	0.871413
ENST00000368963.5	84.9853	0.158142	0.994676
ENST00000498193.5	310.329	0.448433	0.828113
ENST00000561294.5	445.622	-0.650869	0.492654
ENST00000560793.6	311.827	-1.0541	0.255414
ENST00000271688.10	535.727	-0.594157	0.506034
ENST00000368954.9	535.727	-0.594157	0.506034
ENST00000368949.8	431.267	-0.493667	0.733623
ENST00000361419.9	330.142	-0.236786	0.955527
ENST00000558062.5	295.113	-0.218022	0.965619
ENST00000421609.5	262.983	-0.285618	0.947679
ENST00000457392.1	170.528	-0.0386301	0.996029
ENST00000271620.8	80.5348	-0.487855	0.956283
ENST00000650332.1	75.1572	-0.692155	0.927149
ENST00000368921.4	82.5891	-1.29609	0.548187
ENST00000602841.5	210.663	0.406217	0.924291
ENST00000368905.8	239.183	0.181153	0.986215
ENST00000368902.1	210.663	0.406217	0.924291
ENST00000368892.8	322.478	-0.41756	0.876911
[truncated: 31,864 more rows]

## Sheet: Figure 4e
Figure 4e	log2(ribosome occupancy change) for uORF-bearing mRNAs compared to control Tg 0 nM
	Control			NSs			NSs-c1+2-Ala-mut
Gene	Tg 0 nM	Tg 50 nM	Tg 500 nM	Tg 0 nM	Tg 50 nM	Tg 500 nM	Tg 0 nM	Tg 50 nM	Tg 500 nM
ATF4	0	1.746	2.4265	-0.993709	0.0461062	0.0267656	-0.150039	2.39264	2.7865
PPP1R15A/GADD34	0	1.01107	1.99336	-0.711953	-0.28602	0.175093	0.0551002	2.12683	2.58292
IFRD1	0	1.39602	1.76332	-0.592675	0.135689	-0.0925782	0.133995	1.92491	2.57833
ATF5	0	0.913276	2.27672	-1.11152	0.124206	-0.109594	-0.0924963	2.13504	2.09696
PTP4A1	0	1.48413	1.79387	-0.0469107	0.324491	0.22096	0.250683	2.06662	2.11197
UCP2	0	0.88944	1.3527	-0.468352	-0.504791	-0.0195036	0.190205	1.81717	0.991405
PPP1R15B	0	0.805529	1.03601	0.17928	0.218901	0.45899	0.218943	0.982458	1.70481
AZIN1	0	0.929455	1.12564	-0.208346	-0.326398	-0.168905	-0.211805	1.09229	1.39295
MIEF1	0	0.0247279	0.102095	-0.322748	0.185885	0.0330661	-0.165706	1.01402	0.0501372

## Sheet: Figure 4f
Figure 4f	log2(ribosome occupancy change) for XBP1s extension compared to control Tg 0 nM
	Control			NSs			NSs-c1+2-Ala-mut
Gene	Tg 0 nM	Tg 50 nM	Tg 500 nM	Tg 0 nM	Tg 50 nM	Tg 500 nM	Tg 0 nM	Tg 50 nM	Tg 500 nM
XBP1s extension	0	2.51679	3.74518	0.0240099	3.00376	3.26373	0.0688316	3.02091	3.11269

## Sheet: Figure 5b
Figure 5b

## Sheet: Figure 5d
Figure 5d
Ctrl										NSs									NSs-c1+2-Ala-mut
Radius	1	2	3	4	5	AVG	STDEV			1	2	3	4	5	AVG	STDEV			Inters.	Inters.	Inters.	Inters.	Inters.	AVG	STDEV
5	0	2	0	0	0	0.4	0.894427			0	1	0	0	0	0.2	0.447214			1	0	0	0	0	0.2	0.447214
5.908	1	1	0	0	0	0.4	0.547723			0	3	0	0	0	0.6	1.34164			1	0	0	0	0	0.2	0.447214
6.816	1	2	1	0	0	0.8	0.83666			0	1	0	0	0	0.2	0.447214			0	1	0	0	0	0.2	0.447214
7.724	0	2	1	0	0	0.6	0.894427			0	0	0	0	0	0	0			0	1	0	0	0	0.2	0.447214
8.632	1	1	1	0	0	0.6	0.547723			0	0	0	0	1	0.2	0.447214			0	2	0	0	0	0.4	0.894427
9.54	1	1	1	0	0	0.6	0.547723			0	1	0	0	2	0.6	0.894427			0	3	0	0	0	0.6	1.34164
10.448	0	1	2	0	0	0.6	0.894427			0	0	0	0	2	0.4	0.894427			3	4	0	0	0	1.4	1.94936
11.356	1	2	2	0	0	1	1			0	1	0	0	2	0.6	0.894427			3	6	1	0	1	2.2	2.38747
12.264	1	3	2	0	1	1.4	1.14018			0	2	0	0	2	0.8	1.09545			3	7	2	0	1	2.6	2.70185
13.172	1	4	2	0	2	1.8	1.48324			0	3	0	0	2	1	1.41421			5	6	3	0	2	3.2	2.38747
14.08	1	5	2	0	2	2	1.87083			0	3	0	0	3	1.2	1.64317			3	8	9	0	1	4.2	4.08656
14.988	0	3	3	0	1	1.4	1.51658			0	2	0	0	3	1	1.41421			4	10	10	2	3	5.8	3.89872
15.896	0	2	6	1	2	2.2	2.28035			0	3	0	0	3	1.2	1.64317			4	9	10	2	3	5.6	3.64692
16.804	1	2	4	1	2	2	1.22474			0	6	1	0	3	2	2.54951			5	8	11	3	3	6	3.4641
17.712	1	2	9	5	3	4	3.16228			0	9	2	0	4	3	3.74166			3	8	11	5	3	6	3.4641
18.62	2	0	7	7	4	4	3.08221			0	8	3	1	4	3.2	3.11448			4	12	12	6	5	7.8	3.89872
19.528	3	3	9	10	5	6	3.31662			1	11	4	1	3	4	4.12311			7	8	12	10	5	8.4	2.70185
20.436	5	4	10	9	5	6.6	2.70185			0	11	7	2	4	4.8	4.32435			7	10	13	8	8	9.2	2.38747
21.344	8	6	9	7	6	7.2	1.30384			0	10	7	5	5	5.4	3.64692			7	8	11	9	7	8.4	1.67332
22.252	8	6	9	7	7	7.4	1.14018			1	9	8	6	7	6.2	3.11448			9	7	12	8	5	8.2	2.58844
23.16	7	6	11	12	5	8.2	3.11448			1	10	9	6	7	6.6	3.50714			8	9	9	9	5	8	1.73205
24.068	10	7	11	12	7	9.4	2.30217			1	11	11	8	6	7.4	4.15933			10	9	11	10	7	9.4	1.51658
24.976	8	10	10	14	8	10	2.44949			2	12	13	7	9	8.6	4.39318			11	6	13	12	6	9.6	3.36155
25.884	10	12	10	14	8	10.8	2.28035			3	10	15	11	11	10	4.3589			9	8	11	11	6	9	2.12132
26.792	13	13	10	13	8	11.4	2.30217			4	13	14	14	13	11.6	4.27785			12	8	11	11	6	9.6	2.50998
27.7	11	9	11	17	11	11.8	3.03315			3	14	14	12	11	10.8	4.54973			14	8	11	10	8	10.2	2.48998
28.608	12	11	10	17	12	12.4	2.70185			3	16	16	11	12	11.6	5.31977			16	8	11	8	7	10	3.67423
29.516	11	14	11	17	11	12.8	2.68328			4	15	15	11	13	11.6	4.5607			14	9	10	10	5	9.6	3.20936
30.424	10	15	12	12	15	12.8	2.16795			4	13	14	12	15	11.6	4.39318			13	9	6	10	7	9	2.73861
31.332	11	19	12	15	15	14.4	3.1305			3	11	14	11	18	11.4	5.50454			14	8	6	8	6	8.4	3.28634
32.24	14	14	12	13	14	13.4	0.894427			6	13	18	9	17	12.6	5.12835			14	9	8	9	8	9.6	2.50998
33.148	15	19	10	10	12	13.2	3.83406			4	14	17	11	15	12.2	5.06952			14	11	6	10	13	10.8	3.11448
34.056	13	17	14	13	13	14	1.73205			5	18	15	11	17	13.2	5.31037			13	9	7	10	14	10.6	2.88097
34.964	12	19	14	19	11	15	3.80789			7	16	15	13	17	13.6	3.97492			16	6	5	9	16	10.4	5.31977
35.872	14	20	17	16	11	15.6	3.36155			10	18	19	12	16	15	3.87298			15	8	5	8	14	10	4.30116
36.78	14	21	20	20	12	17.4	4.09878			7	18	21	13	16	15	5.33854			14	11	5	10	13	10.6	3.50714
37.688	14	21	19	14	13	16.2	3.56371			9	21	19	13	17	15.8	4.81664			13	13	5	8	16	11	4.41588
38.596	16	18	14	16	10	14.8	3.03315			10	23	21	10	17	16.2	6.05805			14	11	4	11	17	11.4	4.82701
39.504	15	19	14	20	10	15.6	4.03733			11	23	18	10	17	15.8	5.35724			14	9	5	10	15	10.6	4.03733
40.412	16	16	16	16	12	15.2	1.78885			13	20	16	11	16	15.2	3.42053			13	12	8	8	18	11.8	4.14729
41.32	17	16	16	17	15	16.2	0.83666			14	20	19	15	20	17.6	2.88097			12	12	6	6	20	11.2	5.76194
42.228	17	18	17	15	13	16	2			14	19	17	17	20	17.4	2.30217			14	10	7	6	14	10.2	3.76829
43.136	17	16	16	17	15	16.2	0.83666			18	20	15	15	21	17.8	2.77489			13	8	7	5	12	9	3.39116
44.044	22	19	17	17	15	18	2.64575			13	27	21	14	18	18.6	5.68331			12	11	5	6	14	9.6	3.91152
44.952	17	19	21	21	16	18.8	2.28035			12	32	21	15	19	19.8	7.66159			11	12	5	5	13	9.2	3.89872
45.86	19	15	19	19	17	17.8	1.78885			13	35	20	17	17	20.4	8.53229			12	11	4	6	11	8.8	3.56371
46.768	20	18	21	26	13	19.6	4.72229			17	32	15	17	16	19.4	7.09225			14	11	4	5	13	9.4	4.61519
47.676	19	19	19	21	16	18.8	1.78885			20	27	17	16	18	19.6	4.39318			13	14	5	5	14	10.2	4.76445
48.584	19	19	14	19	18	17.8	2.16795			17	34	18	21	17	21.4	7.23187			13	14	5	5	15	10.4	4.97996
49.492	19	14	11	17	17	15.6	3.1305			16	32	19	19	20	21.2	6.22093			13	12	4	6	16	10.2	5.01996
50.4	15	17	13	21	20	17.2	3.34664			20	34	17	17	22	22	7.03562			14	10	3	5	17	9.8	5.89067
51.308	15	18	14	19	25	18.2	4.32435			22	36	17	19	22	23.2	7.46324			15	9	3	5	14	9.2	5.31037
52.216	18	22	17	23	18	19.6	2.70185			19	33	19	18	18	21.4	6.50385			15	6	3	5	12	8.2	5.06952
53.124	19	24	14	21	20	19.6	3.64692			18	33	18	15	18	20.4	7.1624			16	8	4	6	11	9	4.69042
54.032	20	21	15	18	20	18.8	2.38747			18	34	22	15	23	22.4	7.23187			10	7	5	7	14	8.6	3.50714
54.94	17	24	16	20	18	19	3.16228			17	35	17	16	22	21.4	7.95613			13	5	5	6	14	8.6	4.50555
55.848	19	19	15	18	19	18	1.73205			15	39	18	25	23	24	9.27362			10	8	3	9	12	8.4	3.36155
56.756	19	21	17	23	14	18.8	3.49285			17	38	17	19	24	23	8.86002			12	8	3	11	12	9.2	3.83406
57.664	18	18	18	16	12	16.4	2.60768			22	36	18	15	20	22.2	8.13634			9	11	4	10	10	8.8	2.77489
58.572	20	15	16	16	14	16.2	2.28035			21	34	18	14	24	22.2	7.56307			11	8	4	8	11	8.4	2.88097
59.48	21	16	15	13	14	15.8	3.11448			19	34	20	13	26	22.4	7.95613			10	5	3	10	11	7.8	3.56371
60.388	20	16	13	14	18	16.2	2.86356			20	34	21	14	23	22.4	7.30068			12	6	3	9	13	8.6	4.15933
61.296	19	11	16	16	17	15.8	2.94958			20	38	20	15	20	22.6	8.87694			10	7	2	6	16	8.2	5.21536
62.204	13	13	11	15	17	13.8	2.28035			21	37	19	15	24	23.2	8.37854			13	8	1	6	16	8.8	5.89067
63.112	13	15	11	14	19	14.4	2.96648			18	37	21	13	25	22.8	9.06642			12	7	2	7	11	7.8	3.96232
64.02	18	17	11	15	17	15.6	2.79285			21	38	20	19	24	24.4	7.82943			15	7	2	6	13	8.6	5.31977
64.928	22	13	13	16	17	16.2	3.70135			23	38	22	19	23	25	7.44983			12	9	4	5	15	9	4.63681
65.836	21	14	14	17	15	16.2	2.94958			27	41	25	20	23	27.2	8.13634			8	8	3	6	12	7.4	3.28634
66.744	13	13	12	17	16	14.2	2.16795			25	35	21	18	19	23.6	6.91375			11	9	2	6	13	8.2	4.32435
67.652	20	19	15	23	17	18.8	3.03315			21	36	21	19	20	23.4	7.09225			11	10	2	8	13	8.8	4.20714
68.56	19	13	14	18	16	16	2.54951			20	35	19	21	21	23.2	6.64831			13	10	2	9	14	9.6	4.72229
69.468	18	13	13	21	17	16.4	3.43511			22	33	23	17	20	23	6.04152			12	7	4	9	13	9	3.67423
70.376	20	20	13	26	18	19.4	4.66905			23	32	18	21	19	22.6	5.59464			14	10	4	5	15	9.6	5.02991
71.284	21	10	13	21	21	17.2	5.31037			23	35	19	16	21	22.8	7.29383			13	10	4	9	17	10.6	4.82701
72.192	20	12	13	22	23	18	5.14782			24	34	25	16	19	23.6	6.8775			13	11	3	8	14	9.8	4.43847
73.1	23	8	13	22	20	17.2	6.45755			29	33	25	17	23	25.4	6.0663			14	11	3	7	12	9.4	4.39318
74.008	18	13	11	22	19	16.6	4.50555			27	36	21	19	22	25	6.81909			12	11	2	8	13	9.2	4.43847
74.916	15	12	15	25	20	17.4	5.12835			26	31	17	17	17	21.6	6.54217			12	10	3	7	14	9.2	4.32435
75.824	22	12	14	29	21	19.6	6.80441			29	31	20	19	19	23.6	5.89915			10	10	2	7	16	9	5.09902
76.732	21	12	12	28	19	18.4	6.73053			28	33	18	25	22	25.2	5.71839			12	11	2	6	17	9.6	5.77062
77.64	24	10	15	23	20	18.4	5.85662			31	32	19	18	19	23.8	7.04982			13	17	2	5	12	9.8	6.14003
78.548	21	11	11	25	20	17.6	6.30872			24	32	22	19	19	23.2	5.35724			13	10	3	6	13	9	4.41588
79.456	21	12	15	29	25	20.4	6.9857			25	35	19	20	22	24.2	6.45755			12	8	3	5	13	8.2	4.32435
80.364	25	8	10	22	20	17	7.54983			23	35	19	19	20	23.2	6.79706			10	7	2	7	12	7.6	3.78153
81.272	19	8	12	21	23	16.6	6.34823			32	30	21	18	25	25.2	5.89067			12	7	1	8	13	8.2	4.76445
82.18	20	10	11	24	18	16.6	5.98331			25	28	19	17	22	22.2	4.43847			11	11	2	8	10	8.4	3.78153
83.088	22	9	14	30	19	18.8	7.98123			25	30	14	14	28	22.2	7.69415			12	7	1	7	13	8	4.79583
83.996	22	10	11	30	21	18.8	8.34865			25	34	19	19	28	25	6.36396			12	9	2	8	11	8.4	3.91152
84.904	19	10	10	28	22	17.8	7.82304			26	33	18	16	31	24.8	7.59605			16	6	2	9	13	9.2	5.54076
85.812	21	9	10	26	25	18.2	8.16701			27	33	18	14	28	24	7.77817			13	6	1	7	14	8.2	5.35724
86.72	17	14	13	24	24	18.4	5.31977			25	32	22	15	22	23.2	6.14003			11	5	1	9	13	7.8	4.81664
87.628	19	15	14	23	29	20	6.16441			22	32	17	16	21	21.6	6.34823			9	7	1	11	14	8.4	4.87852
88.536	18	12	10	25	26	18.2	7.29383			28	32	20	17	22	23.8	6.09918			11	9	2	12	11	9	4.06202
89.444	19	11	8	26	21	17	7.38241			28	32	16	25	20	24.2	6.34035			12	9	2	10	12	9	4.12311
90.352	17	10	10	23	25	17	7.03562			26	31	15	28	21	24.2	6.30079			12	8	3	13	15	10.2	4.76445
91.26	20	12	12	27	26	19.4	7.26636			23	31	14	27	27	24.4	6.46529			15	6	2	13	15	10.2	5.89067
92.168	21	11	9	26	25	18.4	7.92465			28	30	18	27	23	25.2	4.76445			11	6	4	11	15	9.4	4.39318
93.076	18	14	9	26	24	18.2	7.01427			25	30	20	26	16	23.4	5.45894			14	5	4	12	17	10.4	5.68331
93.984	22	11	8	25	18	16.8	7.19027			27	28	19	21	22	23.4	3.91152			12	3	3	13	15	9.2	5.76194
94.892	20	9	11	25	20	17	6.74537			29	27	19	21	26	24.4	4.219			14	7	1	11	14	9.4	5.50454
95.8	15	10	11	26	21	16.6	6.80441			25	26	22	18	26	23.4	3.43511			17	3	2	12	15	9.8	6.90652
96.708	17	11	10	25	30	18.6	8.73499			22	28	18	19	20	21.4	3.97492			15	7	1	9	17	9.8	6.41872
97.616	17	11	10	24	22	16.8	6.30079			24	23	20	21	23	22.2	1.64317			12	6	2	10	18	9.6	6.0663
98.524	15	8	14	23	25	17	6.96419			22	24	21	19	25	22.2	2.38747			9	7	2	10	18	9.2	5.80517
99.432	19	7	12	21	25	16.8	7.22496			22	26	18	24	24	22.8	3.03315			10	7	2	7	18	8.8	5.89067
100.34	14	8	9	20	24	15	6.9282			24	28	21	22	23	23.6	2.70185			10	3	2	7	19	8.2	6.83374
101.248	13	12	11	23	24	16.6	6.34823			22	27	20	21	28	23.6	3.64692			14	4	2	9	19	9.6	7.0214
102.156	16	13	9	22	29	17.8	7.85493			22	22	19	23	20	21.2	1.64317			12	3	2	7	18	8.4	6.65582
103.064	17	11	10	20	16	14.8	4.20714			24	22	15	21	21	20.6	3.36155			12	3	2	8	21	9.2	7.72658
103.972	19	9	9	20	15	14.4	5.27257			22	21	20	22	20	21	1			12	3	2	10	17	8.8	6.30079
104.88	19	10	12	17	15	14.6	3.64692			23	20	23	19	27	22.4	3.1305			11	6	1	8	18	8.8	6.30079
105.788	17	10	14	21	15	15.4	4.03733			24	22	25	23	21	23	1.58114			9	4	3	9	20	9	6.74537
106.696	9	10	13	21	19	14.4	5.36656			27	24	24	26	22	24.6	1.94936			9	3	2	8	21	8.6	7.56968
107.604	13	10	14	20	19	15.2	4.20714			22	24	19	32	21	23.6	5.02991			10	1	1	11	23	9.2	9.06642
108.512	15	10	13	23	21	16.4	5.45894			25	25	16	28	20	22.8	4.76445			11	2	2	9	21	9	7.84219
109.42	12	7	11	21	24	15	7.17635			27	25	17	31	19	23.8	5.76194			12	3	2	11	19	9.4	7.0214
110.328	18	7	13	21	25	16.8	7.01427			28	23	24	28	19	24.4	3.78153			10	6	2	10	17	9	5.56776
111.236	18	6	21	19	26	18	7.38241			24	25	24	31	21	25	3.67423			10	8	2	9	14	8.6	4.3359
112.144	16	7	14	18	29	16.8	7.98123			21	23	27	30	21	24.4	3.97492			12	7	2	8	19	9.6	6.34823
113.052	18	6	12	20	29	17	8.66025			23	21	32	28	19	24.6	5.31977			13	4	4	8	22	10.2	7.56307
113.96	14	11	11	22	31	17.8	8.64292			27	26	27	29	25	26.8	1.48324			16	7	4	9	20	11.2	6.6106
114.868	20	9	11	18	30	17.6	8.32466			27	23	25	31	23	25.8	3.34664			14	6	5	10	17	10.4	5.12835
115.776	22	8	11	18	35	18.8	10.616			24	27	21	28	24	24.8	2.77489			11	6	4	12	19	10.4	5.85662
116.684	14	14	11	14	27	16	6.2849			25	27	24	28	23	25.4	2.07364			8	6	3	11	20	9.6	6.50385
117.592	15	14	12	17	34	18.4	8.90505			27	25	24	34	28	27.6	3.91152			7	4	2	9	21	8.6	7.4364
118.5	16	14	9	18	34	18.2	9.44458			23	25	28	33	28	27.4	3.78153			11	2	2	9	18	8.4	6.73053
119.408	14	14	9	19	32	17.6	8.79204			19	27	24	32	25	25.4	4.72229			10	7	1	12	20	10	6.96419
120.316	15	12	14	19	34	18.8	8.8713			25	28	23	34	25	27	4.30116			13	4	3	11	23	10.8	8.07465
121.224	13	13	16	21	35	19.6	9.20869			26	29	25	29	28	27.4	1.81659			10	5	3	12	20	10	6.67083
122.132	10	9	15	26	28	17.6	8.90505			26	24	21	32	23	25.2	4.20714			12	5	1	11	24	10.6	8.73499
123.04	13	12	16	23	35	19.8	9.52365			30	20	21	36	22	25.8	6.94262			12	6	1	14	23	11.2	8.34865
123.948	13	12	16	28	32	20.2	9.17606			26	25	23	34	19	25.4	5.50454			15	7	2	12	25	12.2	8.70057
124.856	14	10	18	23	30	19	7.81025			27	26	23	27	18	24.2	3.83406			11	7	2	11	20	10.2	6.6106
125.764	16	16	19	21	26	19.6	4.15933			24	26	23	35	27	27	4.74342			10	10	1	14	23	11.6	7.95613
126.672	15	12	16	22	33	19.6	8.32466			26	24	21	31	22	24.8	3.96232			9	5	3	10	22	9.8	7.39594
127.58	13	8	12	21	28	16.4	8.01873			24	25	19	29	25	24.4	3.57771			10	6	2	11	17	9.2	5.63028
128.488	19	10	17	18	33	19.4	8.38451			24	19	21	43	26	26.6	9.5551			7	7	1	8	13	7.2	4.26615
129.396	15	7	16	15	27	16	7.14143			26	22	20	44	26	27.6	9.5289			8	5	2	10	15	8	4.94975
130.304	14	8	16	18	31	17.4	8.47349			28	24	20	37	28	27.4	6.30872			10	4	2	11	14	8.2	5.01996
131.212	16	6	15	18	36	18.2	10.9636			27	19	21	33	25	25	5.47723			8	6	3	12	13	8.4	4.15933
132.12	17	8	14	18	36	18.6	10.4785			23	24	23	29	25	24.8	2.48998			11	7	3	12	11	8.8	3.76829
133.028	13	10	14	24	30	18.2	8.43801			30	23	19	25	22	23.8	4.08656			12	2	3	11	13	8.2	5.26308
133.936	14	9	12	22	21	15.6	5.68331			25	21	25	34	28	26.6	4.82701			8	4	1	13	12	7.6	5.12835
134.844	19	9	16	24	20	17.6	5.59464			26	21	23	34	27	26.2	4.96991			9	4	1	12	16	8.4	6.02495
135.752	16	14	16	24	29	19.8	6.41872			26	20	21	32	29	25.6	5.12835			8	2	1	12	17	8	6.74537
136.66	14	11	14	18	33	18	8.74643			26	20	20	38	25	25.8	7.36206			8	2	3	9	13	7	4.52769
137.568	11	13	14	16	27	16.2	6.30079			26	19	22	34	27	25.6	5.68331			11	6	2	13	13	9	4.84768
138.476	19	11	13	18	25	17.2	5.49545			22	26	18	30	30	25.2	5.21536			7	5	2	10	11	7	3.67423
139.384	17	10	12	19	29	17.4	7.4364			23	22	18	34	26	24.6	5.98331			7	5	2	9	12	7	3.80789
140.292	17	11	14	23	28	18.6	6.8775			26	22	27	31	24	26	3.39116			8	10	1	9	13	8.2	4.43847
141.2	12	8	17	21	28	17.2	7.79102			22	17	27	31	28	25	5.52268			7	10	2	9	11	7.8	3.56371
142.108	14	9	18	25	27	18.6	7.50333			28	19	24	34	27	26.4	5.50454			9	8	3	8	12	8	3.24037
143.016	16	9	14	25	26	18	7.31437			25	21	27	33	25	26.2	4.38178			9	4	3	10	17	8.6	5.59464
143.924	15	9	15	26	29	18.8	8.37854			17	18	21	31	23	22	5.56776			7	9	3	10	17	9.2	5.11859
144.832	14	9	16	21	29	17.8	7.59605			19	20	22	30	24	23	4.3589			6	9	3	11	14	8.6	4.27785
145.74	11	9	14	23	29	17.2	8.49706			22	17	24	28	23	22.8	3.96232			7	11	3	11	14	9.2	4.26615
146.648	10	8	13	25	32	17.6	10.4067			20	18	29	28	27	24.4	5.02991			5	13	2	10	13	8.6	4.9295
147.556	12	10	13	24	28	17.4	8.04984			22	19	29	27	27	24.8	4.14729			5	12	2	10	15	8.8	5.26308
148.464	11	9	11	20	31	16.4	9.20869			26	20	29	31	25	26.2	4.20714			6	14	1	13	14	9.6	5.85662
149.372	13	8	14	20	28	16.6	7.66812			24	19	28	30	26	25.4	4.219			6	14	1	13	13	9.4	5.68331
150.28	15	9	15	19	26	16.8	6.26099			25	18	25	34	23	25	5.78792			6	13	1	12	13	9	5.33854
151.188	12	10	14	23	24	16.6	6.46529			20	19	32	46	22	27.8	11.4105			6	14	2	10	14	9.2	5.21536
152.096	13	9	11	24	29	17.2	8.78635			22	20	27	43	20	26.4	9.71082			9	16	1	13	15	10.8	6.09918
153.004	16	11	15	20	27	17.8	6.05805			22	17	28	41	25	26.6	9.01665			6	14	1	15	17	10.6	6.80441
153.912	19	12	11	19	28	17.8	6.83374			17	16	26	37	23	23.8	8.46759			5	11	2	13	18	9.8	6.37966
154.82	15	10	14	21	27	17.4	6.65582			25	16	26	39	24	26	8.27647			7	11	2	14	12	9.2	4.76445
155.728	17	9	12	21	29	17.6	7.8613			22	15	28	36	25	25.2	7.72658			7	9	2	16	14	9.6	5.59464
156.636	20	10	11	20	28	17.8	7.42967			20	12	26	33	25	23.2	7.79102			5	5	1	14	18	8.6	7.09225
157.544	15	9	12	17	34	17.4	9.76217			20	13	29	29	24	23	6.74537			8	8	1	12	14	8.6	4.97996
158.452	15	12	12	18	31	17.6	7.89303			23	17	32	34	20	25.2	7.46324			8	12	1	21	11	10.6	7.23187
159.36	14	10	12	18	35	17.8	10.0598			26	15	30	37	20	25.6	8.56154			7	14	1	14	15	10.2	6.05805
160.268	14	13	7	17	22	14.6	5.50454			26	15	35	35	24	27	8.39643			7	11	2	12	11	8.6	4.15933
161.176	12	10	9	19	24	14.8	6.45755			21	16	30	35	25	25.4	7.4364			8	10	2	12	13	9	4.3589
162.084	11	13	9	19	35	17.4	10.5262			17	18	28	35	23	24.2	7.46324			6	13	2	12	15	9.6	5.41295
162.992	13	9	9	18	31	16	9.16515			22	15	31	36	24	25.6	8.14248			6	10	3	12	15	9.2	4.76445
163.9	14	10	12	22	26	16.8	6.87023			16	15	29	30	20	22	7.10634			6	10	2	13	14	9	5
164.808	17	14	7	21	28	17.4	7.82943			19	15	27	29	22	22.4	5.72713			7	8	1	14	15	9	5.70088
165.716	14	12	9	18	23	15.2	5.44977			24	16	27	32	24	24.6	5.81378			5	7	1	14	16	8.6	6.26897
166.624	15	9	9	19	20	14.4	5.27257			23	14	30	29	28	24.8	6.6106			5	6	1	12	16	8	5.95819
167.532	15	8	8	18	25	14.8	7.19027			24	13	32	23	25	23.4	6.80441			4	7	1	15	8	7	5.24404
168.44	15	9	7	17	27	15	7.87401			24	15	29	24	23	23	5.04975			3	9	2	13	13	8	5.2915
169.348	20	11	8	20	27	17.2	7.66159			24	15	36	28	26	25.8	7.56307			6	10	2	13	17	9.6	5.85662
170.256	17	9	11	24	23	16.8	6.79706			24	12	31	25	19	22.2	7.12039			4	12	2	11	13	8.4	5.02991
171.164	14	9	10	22	26	16.2	7.49667			24	18	36	28	24	26	6.63325			6	12	2	12	16	9.6	5.54977
172.072	16	11	14	21	27	17.8	6.30079			23	17	32	27	21	24	5.74456			4	14	3	13	12	9.2	5.26308
172.98	22	11	6	19	30	17.6	9.39681			27	16	28	33	24	25.6	6.26897			6	9	3	14	14	9.2	4.86826
173.888	21	10	9	15	25	16	6.9282			19	16	29	30	27	24.2	6.30079			6	6	3	13	13	8.2	4.54973
174.796	17	8	11	17	26	15.8	6.90652			16	18	28	35	31	25.6	8.26438			6	8	1	13	16	8.8	5.89067
175.704	20	13	7	18	28	17.2	7.85493			17	17	31	38	26	25.8	9.09395			12	14	1	12	14	10.6	5.45894
176.612	18	13	9	16	33	17.8	9.14877			16	17	29	31	23	23.2	6.79706			8	10	1	12	13	8.8	4.76445
177.52	17	9	12	23	30	18.2	8.46759			18	16	30	30	19	22.6	6.84105			6	13	2	9	14	8.8	4.96991
178.428	15	10	11	20	31	17.4	8.56154			18	13	31	30	21	22.6	7.76531			5	10	1	12	16	8.8	5.89067
179.336	17	11	8	19	31	17.2	8.89944			15	16	29	34	29	24.6	8.56154			4	11	1	8	12	7.2	4.65833
180.244	19	11	10	20	28	17.6	7.36885			18	14	29	31	26	23.6	7.30068			8	11	1	8	11	7.8	4.08656
181.152	16	8	7	20	29	16	9.08295			17	14	25	31	24	22.2	6.76018			7	8	2	9	11	7.4	3.36155
182.06	16	7	5	23	31	16.4	10.8995			19	14	29	31	22	23	7.03562			8	11	3	14	10	9.2	4.08656
182.968	15	6	7	21	30	15.8	10.0349			24	15	27	28	24	23.6	5.12835			11	11	2	14	12	10	4.63681
183.876	21	5	9	18	30	16.6	9.91464			19	15	29	34	19	23.2	7.94984			9	12	1	17	13	10.4	5.98331
184.784	15	5	10	18	37	17	12.227			20	18	28	26	28	24	4.69042			9	10	1	14	16	10	5.78792
185.692	16	7	12	18	36	17.8	11.0091			20	16	29	33	27	25	6.89202			11	11	1	13	16	10.4	5.63915
186.6	14	7	12	17	33	16.6	9.86408			20	18	24	30	28	24	5.09902			11	9	3	15	13	10.2	4.60435
187.508	15	7	12	21	27	16.4	7.79744			21	17	27	28	25	23.6	4.5607			11	10	2	11	12	9.2	4.08656
188.416	15	6	8	19	22	14	6.89202			19	20	32	35	28	26.8	7.12039			11	4	2	12	13	8.4	5.02991
189.324	15	5	10	17	22	13.8	6.53452			23	15	27	37	29	26.2	8.07465			10	9	2	9	11	8.2	3.56371
190.232	18	4	5	18	28	14.6	10.0896			21	13	26	35	27	24.4	8.11172			8	5	2	8	12	7	3.74166
191.14	16	6	4	16	27	13.8	9.23038			22	17	25	35	22	24.2	6.68581			11	5	1	14	8	7.8	5.06952
192.048	15	5	4	22	19	13	8.15475			13	17	30	37	24	24.2	9.67988			11	6	1	14	9	8.2	4.96991
192.956	18	4	6	18	22	13.6	8.04984			13	14	27	30	26	22	7.90569			7	6	1	14	11	7.8	4.96991
193.864	18	6	7	22	30	16.6	10.1882			13	14	27	31	28	22.6	8.44393			9	9	1	11	8	7.6	3.84708
194.772	17	3	4	22	22	13.6	9.44987			15	12	30	36	34	25.4	11.1265			9	4	1	10	6	6	3.67423
195.68	22	3	4	20	26	15	10.7238			15	16	34	43	33	28.2	12.2352			7	2	3	12	5	5.8	3.96232
196.588	23	3	3	20	23	14.4	10.4785			19	17	29	38	32	27	8.86002			9	3	2	11	6	6.2	3.83406
197.496	17	4	7	22	22	14.4	8.44393			18	15	27	35	30	25	8.33667			9	4	1	13	10	7.4	4.82701
198.404	21	4	6	20	21	14.4	8.61974			20	15	29	27	29	24	6.245			12	2	1	14	9	7.6	5.85662
199.312	20	5	5	22	23	15	9.19239			20	16	30	29	25	24	5.95819			10	5	1	11	8	7	4.06202

## Sheet: Figure 5e
Figure 5e
			without Tg				withTg
			control	NSs	NSs-mutatnt		control	NSs	NSs-mutatnt
			720.873	841.889	410.226		1718.45	270.002	1483.88
			871.071	762.17	403.293		1633.71	685.112	832.721
			1220	813.26	504.728		1542.72	684.986	1771.22
			366.849	293.49	369.77		1750.35	599.393	1354.92
			442.719	443.473	305.443		1918.45	207.011	1859.34
			564.551	451.544	534.008		1726.96	503.307	938.241
			195.157	576.489	355.282		1844.78	375.224	1832.68
			221.709		343.799		833.33	616.334	755.501
			327.689		462.371		741.903	345.779	956.512
			885.634				1741.57	786.698
			229.092				1062.05	438.019
							1236.34
		AVG	549.577	597.474	409.88		1479.22	501.079	1309.45
		STDEV	335.439	212.636	76.7026		405.557	188.687	449.772

[truncated: 24 more sheets: Figure 6b, Figure 6c, Figure 6d, Figure 6e, Figure 6f, Supplementary Fig.1, Supplementary Fig.2, Supplementary Fig.3, Supplementary Fig. 4a, Supplementary Fig. 4b, Supplementary Fig. 4c, Supplementary Fig. 4d, Supplementary Fig. 4e, Supplementary Fig. 4g, Supplementary Fig. 5b, Supplementary Fig. 5c, Supplementary Fig. 5d, Supplementary Fig. 5e, Supplementary Fig. 5f, Supplementary Fig. 5g …]
